# Supplementary material for: FUS regulates a subset of snoRNA expression and modulates the level of rRNA modifications
Source: Sci Rep. 2023 Feb 20;13:2974. doi: 10.1038/s41598-023-30068-2 (PMC9941101; doi:10.1038/s41598-023-30068-2)
Supplement: Supplementary file 2 — Supplementary Information 2. [file 41598_2023_30068_MOESM2_ESM.xlsx]

## Sheet: S1A-SH-SY5Y FUS KO Proli
Supplementary Table S1A. Small RNA-seq results from SH-SY5Y FUS KO proliferating cells (relative to WT cells).
gene_ID	Gene_name	log2FoldChange	Fold_change	P-value	P_adjusted	Description
ENSG00000211997	MIR708	-3.22908	0.106647	2.81e-200	3.8e-197	microRNA 708
ENSG00000198973	MIR375	3.05994	8.33936	1.85e-148	1.25e-145	microRNA 375
ENSG00000200413	SNORD114-26	-1.95264	0.258344	4.65e-80	2.1e-77	small nucleolar RNA, C/D box 114-26
ENSG00000274705	MIR486-1	-2.96987	0.127638	1.96e-79	6.61e-77	microRNA 486-1
ENSG00000283450	MIR486-2	-3.05222	0.120556	3.44e-73	9.31e-71	microRNA 486-2
ENSG00000221120	MIR1224	2.4118	5.32137	6.85e-72	1.55e-69	microRNA 1224
ENSG00000276788	SNORD26	1.71408	3.28087	1.42e-68	2.75e-66	small nucleolar RNA, C/D box 26
ENSG00000199077	MIR129-2	-2.20083	0.217513	2e-67	3.39e-65	microRNA 129-2
ENSG00000212534	SNORD70	1.65179	3.14223	9.96e-67	1.5e-64	small nucleolar RNA, C/D box 70
ENSG00000199043	MIR335	4.6924	25.8555	4.49e-61	6.08e-59	microRNA 335
ENSG00000199047	MIR378A	-3.02246	0.123069	2.06e-52	2.53e-50	microRNA 378a
ENSG00000207692	MIR592	-3.3169	0.100349	6.67e-52	7.52e-50	microRNA 592
ENSG00000199069	MIR323A	-1.83198	0.280879	1.12e-50	1.17e-48	microRNA 323a
ENSG00000207705	MIR129-1	-2.36786	0.193733	1.97e-50	1.91e-48	microRNA 129-1
ENSG00000207759	MIR181A1	1.54294	2.91388	3.2e-50	2.89e-48	microRNA 181a-1
ENSG00000283824	MIR22	2.13365	4.38827	6.28e-50	5.31e-48	microRNA 22
ENSG00000199030	MIRLET7C	1.56439	2.95753	2.26e-45	1.8e-43	microRNA let-7c
ENSG00000207562	MIR34C	4.38535	20.8988	2.22e-44	1.67e-42	microRNA 34c
ENSG00000207031	SNORD59A	1.42478	2.68474	9.66e-44	6.88e-42	small nucleolar RNA, C/D box 59A
ENSG00000207971	MIR125B1	1.92655	3.80145	3.66e-42	2.47e-40	microRNA 125b-1
ENSG00000207784	MIR542	2.54787	5.84771	7.03e-42	4.53e-40	microRNA 542
ENSG00000284231	MIR424	2.77906	6.86406	9.59e-40	5.82e-38	microRNA 424
ENSG00000207595	MIR181A2	1.43373	2.70145	9.9e-40	5.82e-38	microRNA 181a-2
ENSG00000202048	SNORD114-20	-1.55901	0.339384	1.14e-35	6.45e-34	small nucleolar RNA, C/D box 114-20
ENSG00000207863	MIR125B2	1.55495	2.93823	1.48e-35	8.04e-34	microRNA 125b-2
ENSG00000283958	MIR1248	-1.80514	0.286153	3.31e-34	1.72e-32	microRNA 1248
ENSG00000221420	SNORA81	-1.79033	0.289105	1.84e-33	9.24e-32	small nucleolar RNA, H/ACA box 81
ENSG00000222328	RNU2-2P	-1.23118	0.425969	7.27e-33	3.51e-31	RNA, U2 small nuclear 2, pseudogene
ENSG00000200406	SNORD114-23	-1.68295	0.311445	2.48e-32	1.16e-30	small nucleolar RNA, C/D box 114-23
ENSG00000207970	MIR660	1.71224	3.2767	1.97e-31	8.88e-30	microRNA 660
ENSG00000199085	MIR148A	1.34963	2.54847	5.84e-31	2.55e-29	microRNA 148a
ENSG00000199109	MIR411	-1.28711	0.409771	7.17e-31	2.94e-29	microRNA 411
ENSG00000207934	MIR654	-1.50616	0.352048	7.05e-31	2.94e-29	microRNA 654
ENSG00000212158	SNORD66	1.24949	2.37758	9.12e-31	3.63e-29	small nucleolar RNA, C/D box 66
ENSG00000222293	RNU2-36P	-1.42512	0.372388	4.26e-30	1.65e-28	RNA, U2 small nuclear 36, pseudogene
ENSG00000207754	MIR487B	-2.06127	0.239606	1.48e-29	5.56e-28	microRNA 487b
ENSG00000208024	MIR199A2	1.02749	2.03847	4.89e-29	1.79e-27	microRNA 199a-2
ENSG00000284520	MIRLET7B	1.16384	2.24053	2.13e-28	7.59e-27	microRNA let-7b
ENSG00000283844	MIR214	1.17409	2.2565	3.37e-28	1.17e-26	microRNA 214
ENSG00000207586	MIR135A2	3.69831	12.9808	8.28e-28	2.8e-26	microRNA 135a-2
ENSG00000207752	MIR199A1	1.03963	2.0557	8.54e-28	2.82e-26	microRNA 199a-1
ENSG00000222726	RNU2-7P	-1.57033	0.336732	2.12e-27	6.83e-26	RNA, U2 small nuclear 7, pseudogene
ENSG00000207816	MIR124-2	-3.91161	0.0664491	1.42e-26	4.48e-25	microRNA 124-2
ENSG00000207638	MIR99A	1.25931	2.39381	1.49e-26	4.59e-25	microRNA 99a
ENSG00000284321	MIR124-1	-3.72379	0.0756882	2e-26	6.02e-25	microRNA 124-1
ENSG00000199020	MIR381	-2.44941	0.183086	2.72e-26	8e-25	microRNA 381
ENSG00000212040	MIR543	-1.67467	0.313238	3.28e-26	9.44e-25	microRNA 543
ENSG00000207758	MIR532	1.3068	2.47392	4.74e-26	1.33e-24	microRNA 532
ENSG00000208027	MIR485	-1.90222	0.267531	2.67e-25	7.37e-24	microRNA 485
ENSG00000207611	MIR149	-1.77447	0.292303	3.25e-25	8.81e-24	microRNA 149
ENSG00000284190	MIR21	1.72836	3.3135	7.19e-25	1.91e-23	microRNA 21
ENSG00000216099	MIR889	-1.958	0.257385	2.11e-24	5.48e-23	microRNA 889
ENSG00000216135	MIR885	-3.43312	0.0925821	3.28e-24	8.37e-23	microRNA 885
ENSG00000207805	MIR483	1.09906	2.14216	8.28e-24	2.08e-22	microRNA 483
ENSG00000221716	SNORA11	1.7886	3.4548	8.71e-24	2.12e-22	small nucleolar RNA, H/ACA box 11
ENSG00000207581	MIR199B	0.961585	1.94745	8.76e-24	2.12e-22	microRNA 199b
ENSG00000222626	RNU2-48P	-1.51652	0.349527	1.16e-23	2.76e-22	RNA, U2 small nuclear 48, pseudogene
ENSG00000200084	SNORD68	1.03871	2.05439	1.28e-23	2.97e-22	small nucleolar RNA, C/D box 68
ENSG00000207935	MIR204	7.56377	189.201	1.89e-23	4.33e-22	microRNA 204
ENSG00000207864	MIR27B	1.18096	2.26727	3.02e-23	6.8e-22	microRNA 27b
ENSG00000208004	MIR323B	-1.82606	0.282034	3.42e-23	7.58e-22	microRNA 323b
ENSG00000207598	MIR124-3	-3.45131	0.0914225	4.33e-23	9.44e-22	microRNA 124-3
ENSG00000275538	RNVU1-19	-2.61545	0.163182	1.78e-22	3.82e-21	RNA, variant U1 small nuclear 19
ENSG00000221514	SNORD111B	0.974101	1.96442	4.23e-22	8.95e-21	small nucleolar RNA, C/D box 111B
ENSG00000252481	SCARNA13	1.1755	2.25871	1.04e-21	2.17e-20	small Cajal body-specific RNA 13
ENSG00000199107	MIR409	-1.27255	0.413929	2.69e-21	5.52e-20	microRNA 409
ENSG00000199088	MIR379	-1.54207	0.343392	8.01e-21	1.62e-19	microRNA 379
ENSG00000222276	RNU2-33P	-1.29241	0.408268	3.08e-20	6.13e-19	RNA, U2 small nuclear 33, pseudogene
ENSG00000223001	RNU2-61P	-1.53071	0.346106	3.47e-20	6.8e-19	RNA, U2 small nuclear 61, pseudogene
ENSG00000207926	MIR135A1	1.36867	2.58233	4.02e-20	7.77e-19	microRNA 135a-1
ENSG00000265236	SNORD84	1.28479	2.43646	5.72e-20	1.09e-18	small nucleolar RNA, C/D box 84
ENSG00000207340	RNVU1-1	-2.26114	0.208607	8.51e-20	1.6e-18	RNA, variant U1 small nuclear 1
ENSG00000207739	MIR218-2	-1.31182	0.402811	9.44e-20	1.75e-18	microRNA 218-2
ENSG00000200608	SNORD114-11	-1.59082	0.331982	1.6e-19	2.93e-18	small nucleolar RNA, C/D box 114-11
ENSG00000202293	SNORD114-22	-1.65409	0.317739	2.03e-19	3.66e-18	small nucleolar RNA, C/D box 114-22
ENSG00000222627	RNU2-37P	-1.64478	0.319796	2.53e-19	4.5e-18	RNA, U2 small nuclear 37, pseudogene
ENSG00000216001	MIR450B	2.34457	5.07909	3.85e-19	6.76e-18	microRNA 450b
ENSG00000207732	MIR218-1	-1.27789	0.412399	7.59e-19	1.32e-17	microRNA 218-1
ENSG00000283170	MIR382	-1.24061	0.423193	3.04e-18	5.21e-17	microRNA 382
ENSG00000206702	RNU1-11P	-2.38115	0.191957	4.21e-18	7.13e-17	RNA, U1 small nuclear 11, pseudogene
ENSG00000201487	SNORD45B	1.08133	2.11598	4.81e-18	8.04e-17	small nucleolar RNA, C/D box 45B
ENSG00000223224	SNORD71	1.24047	2.36276	5.78e-18	9.54e-17	small nucleolar RNA, C/D box 71
ENSG00000199025	MIR369	-1.34602	0.393376	7.04e-18	1.15e-16	microRNA 369
ENSG00000207047	SNORD51	0.934057	1.91064	2.25e-17	3.63e-16	small nucleolar RNA, C/D box 51
ENSG00000281780	snoZ196	0.935186	1.91214	2.35e-17	3.74e-16	Small nucleolar RNA Z196/R39/R59 family
ENSG00000208012	MIRLET7F2	1.21002	2.31341	2.4e-17	3.77e-16	microRNA let-7f-2
ENSG00000207590	MIR215	3.50752	11.3729	2.81e-17	4.36e-16	microRNA 215
ENSG00000215966	MIR876	1.43405	2.70205	3.06e-17	4.7e-16	microRNA 876
ENSG00000284357	MIR34A	0.829679	1.77729	6.51e-17	9.9e-16	microRNA 34a
ENSG00000201170	RNU1-132P	-2.88199	0.135654	8.88e-17	1.34e-15	RNA, U1 small nuclear 132, pseudogene
ENSG00000199053	MIR324	0.890935	1.85438	1.28e-16	1.9e-15	microRNA 324
ENSG00000274585	RNU2-1	-1.11739	0.460926	1.42e-16	2.09e-15	RNA, U2 small nuclear 1
ENSG00000209042	SNORD12C	0.759023	1.69234	1.44e-16	2.1e-15	small nucleolar RNA, C/D box 12C
ENSG00000202400	SNORD82	0.803403	1.74521	2.54e-16	3.65e-15	small nucleolar RNA, C/D box 82
ENSG00000274862	U2	-1.21986	0.429324	3.53e-16	5.03e-15	U2 spliceosomal RNA
ENSG00000271886	MIR98	1.05747	2.08127	4.24e-16	5.98e-15	microRNA 98
ENSG00000201557	SNORD114-15	-1.60439	0.328874	4.48e-16	6.25e-15	small nucleolar RNA, C/D box 114-15
ENSG00000273709	U2	-1.16458	0.446094	9.7e-16	1.34e-14	U2 spliceosomal RNA
ENSG00000199072	MIRLET7F1	1.21771	2.32578	1.01e-15	1.39e-14	microRNA let-7f-1
ENSG00000207563	MIR23B	0.885173	1.84699	1.36e-15	1.83e-14	microRNA 23b
ENSG00000283160	MIR4521	-1.38148	0.383824	1.68e-15	2.25e-14	microRNA 4521
ENSG00000202347	RNU1-16P	-3.12072	0.114966	2.14e-15	2.84e-14	RNA, U1 small nuclear 16, pseudogene
ENSG00000280494	MIR7641-2	2.20133	4.59903	4.02e-15	5.28e-14	microRNA 7641-2
ENSG00000207703	MIR7-2	1.21116	2.31524	4.58e-15	5.96e-14	microRNA 7-2
ENSG00000200463	SNORD118	-1.02115	0.492722	5.82e-15	7.49e-14	small nucleolar RNA, C/D box 118
ENSG00000274432	U2	-1.12507	0.45848	7.54e-15	9.62e-14	U2 spliceosomal RNA
ENSG00000207154	RNU1-46P	-2.74938	0.148715	9.06e-15	1.15e-13	RNA, U1 small nuclear 46, pseudogene
ENSG00000199005	MIR370	-2.21521	0.215355	1.35e-14	1.69e-13	microRNA 370
ENSG00000199673	SNORD16	-0.949959	0.517647	1.44e-14	1.78e-13	small nucleolar RNA, C/D box 16
ENSG00000283871	MIR130B	-0.762886	0.589316	1.46e-14	1.8e-13	microRNA 130b
ENSG00000201240	SNORD114-9	-1.71202	0.305232	1.66e-14	2.03e-13	small nucleolar RNA, C/D box 114-9
ENSG00000200480	SNORD114-28	-1.75256	0.296775	2.43e-14	2.94e-13	small nucleolar RNA, C/D box 114-28
ENSG00000198972	MIRLET7E	0.995387	1.99361	3.42e-14	4.09e-13	microRNA let-7e
ENSG00000207993	MIR134	-1.16518	0.445908	4.93e-14	5.86e-13	microRNA 134
ENSG00000274062	U2	-1.11158	0.462788	6.78e-14	7.98e-13	U2 spliceosomal RNA
ENSG00000199179	MIRLET7I	0.900199	1.86632	7.59e-14	8.85e-13	microRNA let-7i
ENSG00000275616	U2	-1.1544	0.449253	7.86e-14	9.09e-13	U2 spliceosomal RNA
ENSG00000275219	U2	-1.10827	0.463851	1.01e-13	1.15e-12	U2 spliceosomal RNA
ENSG00000276596	U2	-1.21559	0.430597	1.69e-13	1.92e-12	U2 spliceosomal RNA
ENSG00000278048	U2	-1.06518	0.477914	2.38e-13	2.68e-12	U2 spliceosomal RNA
ENSG00000215939	MIR873	0.878476	1.83843	2.73e-13	3.06e-12	microRNA 873
ENSG00000202363	SNORA62	-1.0547	0.481398	3.16e-13	3.5e-12	small nucleolar RNA, H/ACA box 62
ENSG00000277903	U2	-1.13176	0.456358	3.57e-13	3.93e-12	U2 spliceosomal RNA
ENSG00000207647	MIR153-1	-2.07094	0.238005	6.43e-13	7.02e-12	microRNA 153-1
ENSG00000207827	MIR30A	1.01919	2.02679	8.14e-13	8.81e-12	microRNA 30a
ENSG00000207808	MIR27A	0.965976	1.95338	1.05e-12	1.13e-11	microRNA 27a
ENSG00000200215	SNORD113-6	-1.46682	0.36178	1.18e-12	1.26e-11	small nucleolar RNA, C/D box 113-6
ENSG00000212014	MIR509-3	5.76952	54.5505	1.29e-12	1.35e-11	microRNA 509-3
ENSG00000207630	MIR7-3	1.11326	2.16334	1.29e-12	1.35e-11	microRNA 7-3
ENSG00000278591	U2	-1.09123	0.46936	2.17e-12	2.26e-11	U2 spliceosomal RNA
ENSG00000229686	SNORD56	0.650163	1.56935	2.34e-12	2.42e-11	small nucleolar RNA, C/D box 56
ENSG00000284179	MIR7-1	1.06634	2.09411	3.05e-12	3.11e-11	microRNA 7-1
ENSG00000199092	MIR410	-1.5207	0.348516	3.06e-12	3.11e-11	microRNA 410
ENSG00000199051	MIR361	0.82877	1.77617	3.35e-12	3.38e-11	microRNA 361
ENSG00000207589	MIR508	8.38563	334.446	4.19e-12	4.2e-11	microRNA 508
ENSG00000208009	MIR130A	1.03804	2.05344	4.57e-12	4.55e-11	microRNA 130a
ENSG00000284387	MIR24-2	0.6396	1.5579	5.17e-12	5.1e-11	microRNA 24-2
ENSG00000199575	SNORD114-1	-1.27805	0.412351	5.63e-12	5.52e-11	small nucleolar RNA, C/D box 114-1
ENSG00000284415	MIR1287	1.95879	3.88735	5.75e-12	5.59e-11	microRNA 1287
ENSG00000207322	RNU1-89P	-2.24033	0.211638	5.79e-12	5.6e-11	RNA, U1 small nuclear 89, pseudogene
ENSG00000207948	MIR328	0.864357	1.82053	6.41e-12	6.15e-11	microRNA 328
ENSG00000207550	MIR99B	0.80224	1.74381	7.5e-12	7.15e-11	microRNA 99b
ENSG00000200612	SNORD114-25	-1.78428	0.290321	9.08e-12	8.59e-11	small nucleolar RNA, C/D box 114-25
ENSG00000265503	MIR1269B	0.909995	1.87904	1.53e-11	1.43e-10	microRNA 1269b
ENSG00000274978	RNU11	-1.23302	0.425426	1.92e-11	1.79e-10	RNA, U11 small nuclear
ENSG00000267195	MIR212	1.18034	2.2663	2.29e-11	2.12e-10	microRNA 212
ENSG00000267200	MIR132	0.74829	1.6798	2.36e-11	2.17e-10	microRNA 132
ENSG00000198975	MIRLET7A2	0.850024	1.80253	2.6e-11	2.38e-10	microRNA let-7a-2
ENSG00000278774	U2	-1.08704	0.470725	2.76e-11	2.5e-10	U2 spliceosomal RNA
ENSG00000284459	MIR24-1	0.615823	1.53243	3e-11	2.7e-10	microRNA 24-1
ENSG00000199165	MIRLET7A1	0.853244	1.80656	3.15e-11	2.82e-10	microRNA let-7a-1
ENSG00000207093	SNORD116-8	1.15121	2.221	3.53e-11	3.14e-10	small nucleolar RNA, C/D box 116-8
ENSG00000200204	RNU1-22P	-2.42552	0.186143	3.67e-11	3.24e-10	RNA, U1 small nuclear 22, pseudogene
ENSG00000239039	SNORD13	-1.05601	0.48096	4.15e-11	3.65e-10	small nucleolar RNA, C/D box 13
ENSG00000283604	MIR338	-1.26164	0.41707	4.82e-11	4.21e-10	microRNA 338
ENSG00000283990	MIRLET7A3	0.85177	1.80471	6.29e-11	5.45e-10	microRNA let-7a-3
ENSG00000211582	MIR758	-1.77753	0.291682	7.91e-11	6.82e-10	microRNA 758
ENSG00000199121	MIR26B	1.09996	2.14349	8.55e-11	7.32e-10	microRNA 26b
ENSG00000201950	SNORD113-9	-1.42833	0.37156	9.8e-11	8.34e-10	small nucleolar RNA, C/D box 113-9
ENSG00000207651	MIR28	4.80734	27.9997	1.2e-10	1.02e-09	microRNA 28
ENSG00000207965	MIR629	-1.52275	0.348022	1.64e-10	1.38e-09	microRNA 629
ENSG00000272344	SNORD114-21	-1.37815	0.384712	2.04e-10	1.7e-09	small nucleolar RNA, C/D box 114-21
ENSG00000211514	MIR454	-0.790257	0.578241	2.1e-10	1.74e-09	microRNA 454
ENSG00000206979	SNORD61	0.675654	1.59732	2.31e-10	1.91e-09	small nucleolar RNA, C/D box 61
ENSG00000251898	SCARNA11	0.913215	1.88324	4.1e-10	3.36e-09	small Cajal body-specific RNA 11
ENSG00000208008	MIR125A	0.828636	1.77601	4.54e-10	3.7e-09	microRNA 125a
ENSG00000199150	MIRLET7G	0.660671	1.58082	6.18e-10	4.97e-09	microRNA let-7g
ENSG00000212163	SNORD91A	0.653492	1.57297	6.16e-10	4.97e-09	small nucleolar RNA, C/D box 91A
ENSG00000265641	MIR3929	-2.06154	0.239561	6.41e-10	5.13e-09	microRNA 3929
ENSG00000208000	MIR509-1	4.4312	21.5737	7.58e-10	6.03e-09	microRNA 509-1
ENSG00000207779	MIR15B	-0.655478	0.634865	8.16e-10	6.46e-09	microRNA 15b
ENSG00000207571	MIR615	-0.968879	0.510903	8.78e-10	6.9e-09	microRNA 615
ENSG00000207789	MIR26A2	0.698849	1.62321	9.14e-10	7.15e-09	microRNA 26a-2
ENSG00000200632	SNORD113-7	-1.38772	0.382167	9.41e-10	7.32e-09	small nucleolar RNA, C/D box 113-7
ENSG00000199017	MIR1-1	-3.10588	0.116155	1.11e-09	8.58e-09	microRNA 1-1
ENSG00000199075	MIR26A1	0.703097	1.628	1.12e-09	8.62e-09	microRNA 26a-1
ENSG00000207785	MIR500A	1.30121	2.46436	1.46e-09	1.12e-08	microRNA 500a
ENSG00000281696	MIR664A	1.34568	2.54149	1.8e-09	1.37e-08	microRNA 664a
ENSG00000209702	SNORD41	0.744097	1.67493	2.8e-09	2.12e-08	small nucleolar RNA, C/D box 41
ENSG00000207975	MIR181B1	0.650385	1.56959	3.19e-09	2.4e-08	microRNA 181b-1
ENSG00000207742	MIR487A	-1.96018	0.256997	3.33e-09	2.49e-08	microRNA 487a
ENSG00000212102	MIR301B	-1.01938	0.493327	3.41e-09	2.53e-08	microRNA 301b
ENSG00000199135	MIR101-1	0.842795	1.79352	3.88e-09	2.87e-08	microRNA 101-1
ENSG00000277108	SNORD49B	1.418	2.67215	4.57e-09	3.36e-08	small nucleolar RNA, C/D box 49B
ENSG00000207014	SNORD116-3	1.03586	2.05033	4.69e-09	3.43e-08	small nucleolar RNA, C/D box 116-3
ENSG00000222370	SNORA36B	1.2194	2.3285	5.56e-09	4.04e-08	small nucleolar RNA, H/ACA box 36B
ENSG00000207008	SNORA54	1.21913	2.32807	5.85e-09	4.23e-08	small nucleolar RNA, H/ACA box 54
ENSG00000223336	RNU2-6P	-1.67885	0.312331	6.08e-09	4.35e-08	RNA, U2 small nuclear 6, pseudogene
ENSG00000284453	MIR1-2	-3.07251	0.118873	6.07e-09	4.35e-08	microRNA 1-2
ENSG00000212013	MIR509-2	6.29361	78.4448	1.18e-08	8.38e-08	microRNA 509-2
ENSG00000207063	SNORD116-1	1.0106	2.01475	1.42e-08	1e-07	small nucleolar RNA, C/D box 116-1
ENSG00000272474	SNORD113-5	-1.1029	0.46558	1.44e-08	1.01e-07	small nucleolar RNA, C/D box 113-5
ENSG00000280968	MIR3653	0.851695	1.80462	1.63e-08	1.14e-07	microRNA 3653
ENSG00000239127	SNORD125	0.851695	1.80462	1.63e-08	1.14e-07	small nucleolar RNA, C/D box 125
ENSG00000207980	MIR23A	0.799298	1.74025	1.72e-08	1.2e-07	microRNA 23a
ENSG00000206585	RNVU1-7	-1.29556	0.407378	1.78e-08	1.22e-07	RNA, variant U1 small nuclear 7
ENSG00000238650	SNORD54	0.834848	1.78367	1.77e-08	1.22e-07	small nucleolar RNA, C/D box 54
ENSG00000200087	SNORA73B	-0.976543	0.508196	1.91e-08	1.31e-07	small nucleolar RNA, H/ACA box 73B
ENSG00000274452	U2	-0.705762	0.613119	1.99e-08	1.35e-07	U2 spliceosomal RNA
ENSG00000199065	MIR101-2	0.827268	1.77432	2.02e-08	1.37e-07	microRNA 101-2
ENSG00000226572	SNORD57	1.09052	2.12951	2.48e-08	1.67e-07	small nucleolar RNA, C/D box 57
ENSG00000206754	SNORD101	0.802118	1.74366	3.93e-08	2.64e-07	small nucleolar RNA, C/D box 101
ENSG00000221563	MIR1269A	0.709472	1.63521	4.29e-08	2.85e-07	microRNA 1269a
ENSG00000216171	MIR513C	7.17791	144.8	4.29e-08	2.85e-07	microRNA 513c
ENSG00000207811	MIR34B	5.14745	35.4436	4.34e-08	2.86e-07	microRNA 34b
ENSG00000284043	MIR20B	-0.59486	0.662109	6.41e-08	4.21e-07	microRNA 20b
ENSG00000284214	MIR29C	-1.41222	0.375732	6.75e-08	4.41e-07	microRNA 29c
ENSG00000221381	SNORD88B	-2.09927	0.233376	6.89e-08	4.48e-07	small nucleolar RNA, C/D box 88B
ENSG00000199001	MIR448	-2.4253	0.186171	7.81e-08	5.06e-07	microRNA 448
ENSG00000199012	MIR412	-1.35383	0.391253	8.02e-08	5.17e-07	microRNA 412
ENSG00000207721	MIR186	0.647939	1.56693	8.41e-08	5.39e-07	microRNA 186
ENSG00000208005	MIR503	1.72306	3.30135	8.44e-08	5.39e-07	microRNA 503
ENSG00000207797	MIR187	2.2219	4.66507	8.94e-08	5.68e-07	microRNA 187
ENSG00000252468	RNU2-57P	-1.63964	0.320937	9.25e-08	5.85e-07	RNA, U2 small nuclear 57, pseudogene
ENSG00000274713	MIR7974	-1.91082	0.265941	1.17e-07	7.38e-07	microRNA 7974
ENSG00000276027	RNU12	-0.851721	0.554123	1.77e-07	1.11e-06	RNA, U12 small nuclear
ENSG00000206611	SNORD24	0.691509	1.61497	1.88e-07	1.18e-06	small nucleolar RNA, C/D box 24
ENSG00000199104	MIR346	-2.39288	0.190402	1.99e-07	1.24e-06	microRNA 346
ENSG00000264405	MIR3913-1	1.33609	2.52467	3.7e-07	2.28e-06	microRNA 3913-1
ENSG00000199593	SNORD114-14	-1.1557	0.448848	3.96e-07	2.43e-06	small nucleolar RNA, C/D box 114-14
ENSG00000212296	SNORD72	0.744195	1.67504	4.02e-07	2.46e-06	small nucleolar RNA, C/D box 72
ENSG00000202270	SNORD114-12	-1.05546	0.481144	4.74e-07	2.89e-06	small nucleolar RNA, C/D box 114-12
ENSG00000206597	SNORA57	1.08171	2.11655	4.94e-07	2.99e-06	small nucleolar RNA, H/ACA box 57
ENSG00000212447	SNORD90	0.956674	1.94083	5.59e-07	3.38e-06	small nucleolar RNA, C/D box 90
ENSG00000207133	SNORD116-7	0.900188	1.86631	7.61e-07	4.58e-06	small nucleolar RNA, C/D box 116-7
ENSG00000207442	SNORD116-6	1.05493	2.07761	8.09e-07	4.84e-06	small nucleolar RNA, C/D box 116-6
ENSG00000199127	MIR383	2.03447	4.09673	8.23e-07	4.91e-06	microRNA 383
ENSG00000200279	SNORD114-10	-3.29757	0.101703	8.37e-07	4.97e-06	small nucleolar RNA, C/D box 114-10
ENSG00000206727	SNORD116-9	0.896107	1.86104	1.12e-06	6.64e-06	small nucleolar RNA, C/D box 116-9
ENSG00000201772	SNORA5C	1.09738	2.13966	1.14e-06	6.71e-06	small nucleolar RNA, H/ACA box 5C
ENSG00000207994	MIR100	0.608601	1.52478	1.17e-06	6.83e-06	microRNA 100
ENSG00000283815	MIR18A	-0.616817	0.652108	1.17e-06	6.83e-06	microRNA 18a
ENSG00000201785	SNORD117	0.728816	1.65728	1.18e-06	6.86e-06	small nucleolar RNA, C/D box 117
ENSG00000275084	SNORD91B	0.685974	1.60879	1.33e-06	7.7e-06	small nucleolar RNA, C/D box 91B
ENSG00000201263	SNORD114-6	-2.38669	0.191221	1.37e-06	7.9e-06	small nucleolar RNA, C/D box 114-6
ENSG00000199293	SNORA21	0.820326	1.76581	1.63e-06	9.32e-06	small nucleolar RNA, H/ACA box 21
ENSG00000201839	SNORD114-3	-1.09245	0.468964	1.7e-06	9.72e-06	small nucleolar RNA, C/D box 114-3
ENSG00000238597	SNORD4B	-0.703659	0.614013	1.73e-06	9.83e-06	small nucleolar RNA, C/D box 4B
ENSG00000207191	SNORD116-5	0.995047	1.99314	2.17e-06	1.23e-05	small nucleolar RNA, C/D box 116-5
ENSG00000265201	MIR4677	0.964135	1.95089	2.23e-06	1.25e-05	microRNA 4677
ENSG00000211538	MIR501	1.31881	2.4946	2.21e-06	1.25e-05	microRNA 501
ENSG00000283588	MIR376A1	-1.89887	0.268152	2.23e-06	1.25e-05	microRNA 376a-1
ENSG00000252542	SNORD36C	0.668848	1.5898	2.27e-06	1.27e-05	small nucleolar RNA, C/D box 36C
ENSG00000238923	RNU7-1	-1.55247	0.340926	2.35e-06	1.3e-05	RNA, U7 small nuclear 1
ENSG00000283561	MIR376A2	-2.19417	0.218518	2.41e-06	1.33e-05	microRNA 376a-2
ENSG00000207691	MIR183	0.810904	1.75431	2.49e-06	1.37e-05	microRNA 183
ENSG00000222440	RNU2-26P	-1.67085	0.314068	2.74e-06	1.5e-05	RNA, U2 small nuclear 26, pseudogene
ENSG00000199132	MIR450A1	2.56056	5.89936	2.79e-06	1.52e-05	microRNA 450a-1
ENSG00000263764	SNORD43	0.499068	1.4133	3e-06	1.63e-05	small nucleolar RNA, C/D box 43
ENSG00000199023	MIR339	-0.616369	0.65231	3.16e-06	1.71e-05	microRNA 339
ENSG00000201672	SNORD113-4	-1.53076	0.346095	3.32e-06	1.79e-05	small nucleolar RNA, C/D box 113-4
ENSG00000207175	RNU1-67P	-1.93631	0.261285	3.34e-06	1.8e-05	RNA, U1 small nuclear 67, pseudogene
ENSG00000264229	RNU4ATAC	-0.840107	0.558602	3.47e-06	1.86e-05	RNA, U4atac small nuclear (U12-dependent splicing)
ENSG00000200530	SNORD35B	1.13423	2.19502	3.71e-06	1.98e-05	small nucleolar RNA, C/D box 35B
ENSG00000212304	SNORD12	0.45167	1.36762	3.77e-06	2e-05	small nucleolar RNA, C/D box 12
ENSG00000199094	MIR30C2	0.507529	1.42161	3.79e-06	2e-05	microRNA 30c-2
ENSG00000207947	MIR152	0.570169	1.4847	4.48e-06	2.36e-05	microRNA 152
ENSG00000239195	SNORD5	0.473882	1.38884	4.52e-06	2.37e-05	small nucleolar RNA, C/D box 5
ENSG00000207001	SNORD116-2	0.893289	1.85741	4.54e-06	2.37e-05	small nucleolar RNA, C/D box 116-2
ENSG00000211137	MIR190A	-0.894308	0.538005	4.55e-06	2.37e-05	microRNA 190a
ENSG00000275072	SNORD50B	0.65657	1.57633	5.85e-06	3.03e-05	small nucleolar RNA, C/D box 50B
ENSG00000276314	SNORD107	0.810124	1.75336	6.83e-06	3.53e-05	small nucleolar RNA, C/D box 107
ENSG00000202560	MIR539	-1.65757	0.316972	7.31e-06	3.76e-05	microRNA 539
ENSG00000221745	MIR1197	-2.07439	0.237436	7.41e-06	3.8e-05	microRNA 1197
ENSG00000284202	MIR137	-0.52789	0.693569	7.48e-06	3.82e-05	microRNA 137
ENSG00000263414	MIR3187	-1.86632	0.274272	7.61e-06	3.87e-05	microRNA 3187
ENSG00000207605	MIR191	0.565698	1.4801	7.7e-06	3.9e-05	microRNA 191
ENSG00000207755	MIR450A2	2.02665	4.07459	8.48e-06	4.26e-05	microRNA 450a-2
ENSG00000199082	MIR342	-0.737428	0.599808	8.45e-06	4.26e-05	microRNA 342
ENSG00000207932	MIR33A	-1.08198	0.472378	8.88e-06	4.45e-05	microRNA 33a
ENSG00000283152	MIR3120	5.86725	58.3739	9.18e-06	4.58e-05	microRNA 3120
ENSG00000280904	SNORD19B	-1.1626	0.446706	1.09e-05	5.38e-05	Small nucleolar RNA SNORD19B
ENSG00000252787	SNORD19	-1.1626	0.446706	1.09e-05	5.38e-05	Small nucleolar RNA SNORD19
ENSG00000207749	MIR299	-1.02885	0.490101	1.12e-05	5.55e-05	microRNA 299
ENSG00000202093	SNORD58C	0.40793	1.32678	1.23e-05	6.06e-05	small nucleolar RNA, C/D box 58C
ENSG00000198982	MIR380	-2.15521	0.224501	1.26e-05	6.17e-05	microRNA 380
ENSG00000212206	SNORA69	-1.96905	0.255421	1.3e-05	6.36e-05	Small nucleolar RNA SNORA69
ENSG00000273885	snoU2-30	0.712864	1.63905	1.37e-05	6.67e-05	Small nucleolar RNA U2-30
ENSG00000272080	MIR502	1.49336	2.81544	1.51e-05	7.33e-05	microRNA 502
ENSG00000207960	MIR153-2	-1.76872	0.29347	1.71e-05	8.27e-05	microRNA 153-2
ENSG00000199122	MIR148B	0.500591	1.41479	1.84e-05	8.88e-05	microRNA 148b
ENSG00000221525	MIR1185-1	-1.61128	0.327307	1.87e-05	8.99e-05	microRNA 1185-1
ENSG00000207088	SNORA7B	0.968937	1.9574	2.38e-05	0.000113639	small nucleolar RNA, H/ACA box 7B
ENSG00000221025	MIR1250	-0.847386	0.555791	2.39e-05	0.000113639	microRNA 1250
ENSG00000199631	SNORD33	-0.505265	0.704531	2.39e-05	0.000113639	small nucleolar RNA, C/D box 33
ENSG00000207737	MIR181B2	0.516941	1.43092	2.44e-05	0.000115244	microRNA 181b-2
ENSG00000207639	MIR193B	-2.31783	0.200569	2.46e-05	0.000115917	microRNA 193b
ENSG00000200623	SNORD18A	0.595044	1.51052	2.63e-05	0.000123773	small nucleolar RNA, C/D box 18A
ENSG00000201569	SNORD114-17	-1.23738	0.424143	2.75e-05	0.000128953	small nucleolar RNA, C/D box 114-17
ENSG00000283927	MIR133A1	-5.79429	0.0180196	3.14e-05	0.00014644	microRNA 133a-1
ENSG00000238344	SNORD126	-0.743059	0.597471	3.22e-05	0.000149674	small nucleolar RNA, C/D box 126
ENSG00000207962	MIR30C1	0.47798	1.39279	3.39e-05	0.000157263	microRNA 30c-1
ENSG00000220988	SNORD88C	-0.579936	0.668993	3.48e-05	0.000160904	small nucleolar RNA, C/D box 88C
ENSG00000284078	hsa-mir-3607	0.629512	1.54704	3.85e-05	0.000177358	hsa-mir-3607
ENSG00000207649	MIR138-2	0.591959	1.50729	3.97e-05	0.000181979	microRNA 138-2
ENSG00000273700	MIR6760	-5.76958	0.0183309	4.07e-05	0.000185995	microRNA 6760
ENSG00000199133	MIRLET7D	0.436804	1.3536	4.99e-05	0.000227189	microRNA let-7d
ENSG00000284182	MIR143	0.747571	1.67896	5.02e-05	0.000228023	microRNA 143
ENSG00000284538	MIR92A2	0.553691	1.46784	5.34e-05	0.000241608	microRNA 92a-2
ENSG00000199172	MIR331	0.62031	1.53721	5.44e-05	0.000245149	microRNA 331
ENSG00000207996	MIR301A	-0.833874	0.561021	5.62e-05	0.00025275	microRNA 301a
ENSG00000284250	MIR6516	1.01262	2.01758	6.04e-05	0.000270437	microRNA 6516
ENSG00000221630	MIR1179	0.407932	1.32678	6.5e-05	0.000290134	microRNA 1179
ENSG00000201247	SNORD114-13	-3.09451	0.117074	6.76e-05	0.000300855	small nucleolar RNA, C/D box 114-13
ENSG00000194717	MIR494	-1.72861	0.301743	6.98e-05	0.000309439	microRNA 494
ENSG00000281394	SCARNA4	0.503117	1.41727	7.04e-05	0.000310384	small Cajal body-specific RNA 4
ENSG00000280466	SCARNA4	0.503117	1.41727	7.04e-05	0.000310384	small Cajal body-specific RNA 4
ENSG00000283279	MIR376C	-1.31774	0.401164	7.43e-05	0.000326603	microRNA 376c
ENSG00000284583	MIR935	0.719526	1.64664	8.28e-05	0.000362362	microRNA 935
ENSG00000199038	MIR210	-0.54389	0.685919	8.75e-05	0.000381883	microRNA 210
ENSG00000200367	SNORD113-8	-0.917783	0.529322	8.83e-05	0.000383942	small nucleolar RNA, C/D box 113-8
ENSG00000283677	MIR3913-2	1.1909	2.28295	9.01e-05	0.000390531	microRNA 3913-2
ENSG00000207600	MIR598	-0.495143	0.709491	9.07e-05	0.000391954	microRNA 598
ENSG00000212051	MIR320C2	0.83273	1.78105	0.000101932	0.000439218	microRNA 320c-2
ENSG00000212283	SNORD89	-0.606959	0.656579	0.000109515	0.000470393	small nucleolar RNA, C/D box 89
ENSG00000207743	MIR495	-1.39396	0.38052	0.000111727	0.000478375	microRNA 495
ENSG00000283705	MIR92A1	0.50366	1.41781	0.000120005	0.000512199	microRNA 92a-1
ENSG00000207507	RNU6-9	1.36688	2.57913	0.000120453	0.000512494	RNA, U6 small nuclear 9
ENSG00000253035	RNU4ATAC5P	-1.61919	0.325519	0.000124923	0.000529844	RNA, U4atac small nuclear 5, pseudogene
ENSG00000283556	MIR376B	-2.58091	0.167136	0.000128516	0.000543381	microRNA 376b
ENSG00000275127	SNORD116-22	0.812468	1.75621	0.000131828	0.000555648	small nucleolar RNA, C/D box 116-22
ENSG00000283857	MIR1247	-2.92415	0.131748	0.000139227	0.000585015	microRNA 1247
ENSG00000278223	MIR6783	-2.19191	0.218861	0.00014371	0.000601978	microRNA 6783
ENSG00000251815	SNORD116-26	1.117	2.16896	0.000152884	0.000638432	small nucleolar RNA, C/D box 116-26
ENSG00000283926	MIR192	-0.569681	0.673766	0.00016319	0.000679371	microRNA 192
ENSG00000238300	SNORD121B	0.42386	1.34151	0.000166486	0.000690968	small nucleolar RNA, C/D box 121B
ENSG00000200816	SNORA38	-1.02346	0.491934	0.000194877	0.000806326	small nucleolar RNA, H/ACA box 38
ENSG00000251741	RNU4ATAC13P	-1.47409	0.359961	0.000197535	0.00081483	RNA, U4atac small nuclear 13, pseudogene
ENSG00000207870	MIR221	-2.07983	0.236543	0.000199985	0.000822431	microRNA 221
ENSG00000211580	MIR769	0.455156	1.37093	0.000200795	0.000823258	microRNA 769
ENSG00000208015	MIR362	1.16823	2.24737	0.000225907	0.000923421	microRNA 362
ENSG00000252776	RNU4ATAC10P	-1.36258	0.388887	0.000238619	0.000972446	RNA, U4atac small nuclear 10, pseudogene
ENSG00000202601	MIR582	-0.784497	0.580554	0.00027128	0.00110223	microRNA 582
ENSG00000265154	MIR151B	0.881699	1.84254	0.000278912	0.00112984	microRNA 151b
ENSG00000266437	MIR4746	-1.76947	0.293315	0.000292594	0.00118173	microRNA 4746
ENSG00000252139	SCARNA18	0.692928	1.61656	0.000299304	0.00120523	small Cajal body-specific RNA 18
ENSG00000284032	MIR29A	0.50409	1.41823	0.000319038	0.00128089	microRNA 29a
ENSG00000207959	MIR656	-1.93439	0.261632	0.000339425	0.0013587	microRNA 656
ENSG00000201689	SNORD114-29	-3.15781	0.112048	0.000356381	0.00142237	small nucleolar RNA, C/D box 114-29
ENSG00000265538	MIR4421	0.838234	1.78786	0.000358531	0.00142256	microRNA 4421
ENSG00000221614	MIR1185-2	-2.24345	0.211181	0.00035793	0.00142256	microRNA 1185-2
ENSG00000207931	MIR577	-1.43018	0.371084	0.000371992	0.00147165	microRNA 577
ENSG00000252955	RNU4ATAC9P	-1.4221	0.373169	0.000374632	0.00147778	RNA, U4atac small nuclear 9, pseudogene
ENSG00000201302	SNORA65	0.633218	1.55102	0.000405224	0.0015938	small nucleolar RNA, H/ACA box 65
ENSG00000264294	SNORD55	-0.642803	0.640467	0.000408233	0.00160098	small nucleolar RNA, C/D box 55
ENSG00000209582	SNORA48	0.863207	1.81908	0.000410517	0.00160529	small nucleolar RNA, H/ACA box 48
ENSG00000212607	SNORA3B	0.7411	1.67145	0.000439525	0.00171377	small nucleolar RNA, H/ACA box 3B
ENSG00000201899	SNORD114-24	-2.66116	0.158092	0.000470965	0.00183108	small nucleolar RNA, C/D box 114-24
ENSG00000200997	RNU1-85P	-4.79726	0.0359652	0.000479227	0.00185786	RNA, U1 small nuclear 85, pseudogene
ENSG00000211563	MIR3065	-0.759236	0.590809	0.00057776	0.00223346	microRNA 3065
ENSG00000221116	SNORD110	-0.381458	0.767661	0.00058459	0.00225342	small nucleolar RNA, C/D box 110
ENSG00000222365	SNORD12B	0.334284	1.26075	0.0006614	0.00254226	small nucleolar RNA, C/D box 12B
ENSG00000284508	MIR133A2	-4.73572	0.0375324	0.000783002	0.00300114	microRNA 133a-2
ENSG00000206656	SNORD116-17	0.762011	1.69585	0.000817758	0.0031255	small nucleolar RNA, C/D box 116-17
ENSG00000283891	MIR628	0.580132	1.49499	0.000909711	0.00346715	microRNA 628
ENSG00000199436	SNORD9	0.830336	1.7781	0.000962802	0.00365919	small nucleolar RNA, C/D box 9
ENSG00000207174	SNORD116-15	0.859181	1.81401	0.000967063	0.00366509	small nucleolar RNA, C/D box 116-15
ENSG00000284157	MIR106A	-0.411201	0.751997	0.00104954	0.00396656	microRNA 106a
ENSG00000272543	MIR4787	2.1573	4.46081	0.00105371	0.00397122	microRNA 4787
ENSG00000207762	MIR329-2	-1.89828	0.268264	0.00106256	0.00399345	microRNA 329-2
ENSG00000284336	MIR2277	-0.724076	0.605385	0.00110387	0.00413721	microRNA 2277
ENSG00000221643	SNORA77	0.800474	1.74167	0.00115937	0.00433321	small nucleolar RNA, H/ACA box 77
ENSG00000208017	MIR140	0.354514	1.27855	0.00123281	0.00459501	microRNA 140
ENSG00000283333	MIR7977	-1.21782	0.429931	0.00123954	0.0046074	microRNA 7977
ENSG00000284375	MIR19B1	0.571254	1.48581	0.00127718	0.00473433	microRNA 19b-1
ENSG00000207954	MIR138-1	0.404527	1.32365	0.00129714	0.00479516	microRNA 138-1
ENSG00000275043	SNORD25	-0.322552	0.799654	0.00134057	0.0049422	small nucleolar RNA, C/D box 25
ENSG00000207761	MIR329-1	-1.89713	0.268478	0.00146398	0.0053825	microRNA 329-1
ENSG00000266235	MIR3176	-1.54632	0.342383	0.0016151	0.00592203	microRNA 3176
ENSG00000207944	MIR574	0.568936	1.48343	0.00165587	0.00605513	microRNA 574
ENSG00000200879	SNORD14E	-0.581457	0.668289	0.00185403	0.0067433	small nucleolar RNA, C/D box 14E
ENSG00000199015	MIR377	-1.55461	0.340419	0.00184946	0.0067433	microRNA 377
ENSG00000275994	SNORA24	0.652234	1.5716	0.00190209	0.00689955	small nucleolar RNA, H/ACA box 24
ENSG00000208036	MIR106B	0.33564	1.26194	0.00197092	0.00713009	microRNA 106b
ENSG00000278099	U1	-0.902093	0.53511	0.00202228	0.00729638	U1 spliceosomal RNA
ENSG00000284107	MIR19B2	0.563451	1.4778	0.00206378	0.00742632	microRNA 19b-2
ENSG00000200169	RNU5D-1	-0.581908	0.66808	0.0021871	0.0078492	RNA, U5D small nuclear 1
ENSG00000211575	MIR760	-0.612313	0.654147	0.00224538	0.00803705	microRNA 760
ENSG00000209645	SNORD105	-0.366891	0.775452	0.00234051	0.00835543	small nucleolar RNA, C/D box 105
ENSG00000283736	MIR484	0.359368	1.28286	0.0024379	0.00868022	microRNA 484
ENSG00000221464	MIR1271	0.944763	1.92487	0.00248679	0.00883102	microRNA 1271
ENSG00000238622	SNORD97	-0.430554	0.741977	0.0025096	0.00888871	small nucleolar RNA, C/D box 97
ENSG00000284458	MIR1304	-1.06872	0.476741	0.00256911	0.00907575	microRNA 1304
ENSG00000211491	MIR320D1	0.885239	1.84707	0.00269971	0.00951225	microRNA 320d-1
ENSG00000284386	MIR147B	1.21569	2.32252	0.00270811	0.00951706	microRNA 147b
ENSG00000284427	MIR4647	2.62896	6.18581	0.00274094	0.00960749	microRNA 4647
ENSG00000206799	SNORA32	0.747049	1.67836	0.00277745	0.0097103	small nucleolar RNA, H/ACA box 32
ENSG00000199753	SNORD104	0.473867	1.38883	0.00298274	0.0104012	small nucleolar RNA, C/D box 104
ENSG00000272036	MIR139	-0.775997	0.583985	0.00308273	0.0107222	microRNA 139
ENSG00000198974	MIR30E	0.458937	1.37453	0.00314781	0.0109205	microRNA 30e
ENSG00000251748	RNU4ATAC11P	-1.20878	0.432635	0.00321876	0.0111381	RNA, U4atac small nuclear 11, pseudogene
ENSG00000221081	MIR320D2	0.898966	1.86473	0.00335696	0.0115866	microRNA 320d-2
ENSG00000207608	MIR127	-1.42563	0.372257	0.00361295	0.0124385	microRNA 127
ENSG00000207280	SNORD20	0.427403	1.34481	0.00364698	0.0125238	small nucleolar RNA, C/D box 20
ENSG00000202031	SNORD38A	0.269924	1.20574	0.00366983	0.0125703	small nucleolar RNA, C/D box 38A
ENSG00000221710	MIR1298	-1.62261	0.324749	0.00373973	0.0127774	microRNA 1298
ENSG00000283813	MIR4485	-0.963325	0.512873	0.003788	0.0129097	microRNA 4485
ENSG00000265706	SNORD53_SNORD92	-0.402766	0.756407	0.00385899	0.0131186	Small nucleolar RNA SNORD53/SNORD92
ENSG00000212135	SNORD67	-0.462754	0.7256	0.00388705	0.0131809	small nucleolar RNA, C/D box 67
ENSG00000252010	SCARNA5	0.324978	1.25265	0.00394858	0.0133561	small Cajal body-specific RNA 5
ENSG00000207990	MIR182	0.408816	1.3276	0.00400906	0.0135268	microRNA 182
ENSG00000251896	SNORD116-27	0.756826	1.68977	0.00401936	0.0135279	small nucleolar RNA, C/D box 116-27
ENSG00000207245	SNORD116-29	0.670072	1.59115	0.00420217	0.014108	small nucleolar RNA, C/D box 116-29
ENSG00000266383	MIR5002	-1.46881	0.361281	0.00422957	0.0141649	microRNA 5002
ENSG00000274544	SNORD28	-0.464864	0.724539	0.00428621	0.0143191	small nucleolar RNA, C/D box 28
ENSG00000201675	SNORD32A	0.563343	1.47769	0.00445517	0.0148469	small nucleolar RNA, C/D box 32A
ENSG00000222185	SNORD113	-0.814277	0.568693	0.00449355	0.014938	Small nucleolar RNA SNORD113/SNORD114 family
ENSG00000284246	MIR6716	1.78975	3.45755	0.00450904	0.0149528	microRNA 6716
ENSG00000263634	MIR3919	-3.30632	0.101087	0.0045439	0.0150315	microRNA 3919
ENSG00000221493	MIR320C1	0.617808	1.53454	0.00484476	0.0159877	microRNA 320c-1
ENSG00000207297	SNORD7	-0.484309	0.714839	0.00497536	0.0163787	small nucleolar RNA, C/D box 7
ENSG00000283193	MIR1243	-1.07213	0.475618	0.00549924	0.0180594	microRNA 1243
ENSG00000221066	SNORD111	-0.748308	0.595301	0.00558787	0.018306	small nucleolar RNA, C/D box 111
ENSG00000207731	MIR506	4.8458	28.7562	0.00562266	0.0183755	microRNA 506
ENSG00000200259	SNORD35A	0.420583	1.33847	0.00611917	0.01995	small nucleolar RNA, C/D box 35A
ENSG00000222872	RNU4-78P	1.08608	2.12296	0.00613939	0.0199678	RNA, U4 small nuclear 78, pseudogene
ENSG00000199266	SNORA60	0.763958	1.69814	0.00622193	0.0201877	small nucleolar RNA, H/ACA box 60
ENSG00000206989	SNORD63	0.33046	1.25741	0.00638076	0.0206535	small nucleolar RNA, C/D box 63
ENSG00000252326	SNORD116-25	0.725138	1.65306	0.00646778	0.0208852	small nucleolar RNA, C/D box 116-25
ENSG00000266509	MIR3934	-4.46156	0.0453874	0.00653139	0.0209904	microRNA 3934
ENSG00000207263	SNORD116-16	0.61203	1.52841	0.0065306	0.0209904	small nucleolar RNA, C/D box 116-16
ENSG00000276102	MIR6747	-1.57075	0.336634	0.00670103	0.0214846	microRNA 6747
ENSG00000271852	SNORD11B	0.511095	1.42513	0.00694023	0.0221989	small nucleolar RNA, C/D box 11B
ENSG00000238531	SNORD105B	0.234254	1.1763	0.00711434	0.0227021	small nucleolar RNA, C/D box 105B
ENSG00000207868	MIR514A1	4.85716	28.9836	0.00718184	0.0228636	microRNA 514a-1
ENSG00000265565	MIR3143	-4.25943	0.0522135	0.0073161	0.0232364	microRNA 3143
ENSG00000207279	SNORD116-24	0.566913	1.48135	0.00754056	0.0238932	small nucleolar RNA, C/D box 116-24
ENSG00000253094	SNORD36	-1.28433	0.41056	0.00768046	0.0242796	Small nucleolar RNA SNORD36
ENSG00000277194	SNORD22	-0.341541	0.789198	0.00780467	0.0245815	small nucleolar RNA, C/D box 22
ENSG00000271982	SNORD58B	-0.308326	0.807578	0.00781229	0.0245815	small nucleolar RNA, C/D box 58B
ENSG00000264482	MIR4705	0.596695	1.51225	0.00843863	0.0264906	microRNA 4705
ENSG00000207717	MIR551B	-1.50687	0.351873	0.00958242	0.0300116	microRNA 551b
ENSG00000272533	SNORA28	0.513551	1.42756	0.00996521	0.0311384	small nucleolar RNA, H/ACA box 28
ENSG00000202252	SNORD14C	0.374606	1.29649	0.010092	0.031462	small nucleolar RNA, C/D box 14C
ENSG00000207951	MIR561	-0.865996	0.548667	0.0105569	0.0328355	microRNA 561
ENSG00000221740	SNORD93	4.59156	24.11	0.0106795	0.0331407	small nucleolar RNA, C/D box 93
ENSG00000277784	MIR6786	2.83524	7.13661	0.0107476	0.0332756	microRNA 6786
ENSG00000207989	MIR493	-2.83069	0.140565	0.0113629	0.0351003	microRNA 493
ENSG00000284079	MIR4775	2.49263	5.62802	0.0116505	0.035907	microRNA 4775
ENSG00000283978	MIR365B	-1.71496	0.30461	0.0123852	0.0380844	microRNA 365b
ENSG00000284346	MIR940	0.677208	1.59904	0.0129517	0.0397361	microRNA 940
ENSG00000273768	U1	-0.555471	0.680435	0.0130408	0.039919	U1 spliceosomal RNA
ENSG00000265164	MIR2681	0.578064	1.49284	0.0132651	0.0405139	microRNA 2681
ENSG00000207496	SNORA7A	0.464923	1.38024	0.0141709	0.043183	small nucleolar RNA, H/ACA box 7A
ENSG00000274263	MIR7702	2.02784	4.07794	0.0152479	0.0463604	microRNA 7702
ENSG00000208028	MIR616	1.48714	2.80332	0.015602	0.0473308	microRNA 616
ENSG00000207696	MIR659	0.853802	1.80726	0.0159294	0.0482158	microRNA 659
ENSG00000284074	MIR4758	3.13464	8.78254	0.0161502	0.0487749	microRNA 4758
ENSG00000201448	SNORA63	1.34638	2.54273	0.0163151	0.0491633	Small nucleolar RNA SNORA63

## Sheet: S1B-SH-SY5Y FUS KO Diff
Supplementary Table S1B. Small RNA-seq results from SH-SY5Y FUS KO differentiated cells (relative to WT cells).
gene_ID	Gene_name	log2FoldChange	Fold_change	P-value	P_adjusted	Description
ENSG00000284190	MIR21	4.35271	20.4313	1.03e-130	1.29e-127	microRNA 21
ENSG00000209645	SNORD105	4.63818	24.9019	2.56e-117	1.61e-114	small nucleolar RNA, C/D box 105
ENSG00000207935	MIR204	7.78041	219.856	4.8e-99	2.02e-96	microRNA 204
ENSG00000207590	MIR215	4.70069	26.0046	6.6e-71	2.08e-68	microRNA 215
ENSG00000198973	MIR375	-2.90875	0.133161	1.22e-66	3.08e-64	microRNA 375
ENSG00000221120	MIR1224	-3.68769	0.0776061	1.34e-60	2.81e-58	microRNA 1224
ENSG00000207624	MIR194-1	4.19844	18.3594	6.72e-58	1.21e-55	microRNA 194-1
ENSG00000206754	SNORD101	2.73105	6.63938	3.62e-56	5.71e-54	small nucleolar RNA, C/D box 101
ENSG00000207705	MIR129-1	-2.56008	0.169567	1.8e-48	2.52e-46	microRNA 129-1
ENSG00000283733	MIR146A	2.8701	7.31115	9.08e-46	1.15e-43	microRNA 146a
ENSG00000199077	MIR129-2	-2.32254	0.199916	1.43e-41	1.64e-39	microRNA 129-2
ENSG00000267200	MIR132	-2.28004	0.205893	1.25e-37	1.32e-35	microRNA 132
ENSG00000267195	MIR212	-2.44588	0.183533	3.31e-37	3.21e-35	microRNA 212
ENSG00000252906	SCARNA3	-2.10756	0.23204	8.55e-36	7.71e-34	small Cajal body-specific RNA 3
ENSG00000283450	MIR486-2	-2.3093	0.201759	3.57e-30	3e-28	microRNA 486-2
ENSG00000207807	MIR95	-1.96616	0.255934	9.44e-30	7.45e-28	microRNA 95
ENSG00000274705	MIR486-1	-2.32144	0.200068	1.63e-28	1.21e-26	microRNA 486-1
ENSG00000275994	SNORA24	2.05888	4.16662	4.15e-28	2.91e-26	small nucleolar RNA, H/ACA box 24
ENSG00000284202	MIR137	-2.32065	0.200177	8.71e-27	5.79e-25	microRNA 137
ENSG00000211543	MIR320B1	-2.1029	0.232791	1.35e-26	8.55e-25	microRNA 320b-1
ENSG00000284247	MIR2682	-2.3702	0.193419	4.53e-25	2.72e-23	microRNA 2682
ENSG00000211575	MIR760	-2.18922	0.21927	9.85e-25	5.65e-23	microRNA 760
ENSG00000221406	MIR320B2	-2.05157	0.241222	2.83e-24	1.55e-22	microRNA 320b-2
ENSG00000207586	MIR135A2	2.51834	5.72922	8.42e-23	4.43e-21	microRNA 135a-2
ENSG00000207611	MIR149	-2.36543	0.194059	6.63e-22	3.35e-20	microRNA 149
ENSG00000272036	MIR139	-2.17506	0.221432	1.25e-21	6.09e-20	microRNA 139
ENSG00000212163	SNORD91A	1.74281	3.34687	1.96e-21	9.15e-20	small nucleolar RNA, C/D box 91A
ENSG00000211578	MIR766	-1.899	0.26813	1.36e-20	6.11e-19	microRNA 766
ENSG00000212534	SNORD70	2.07388	4.21017	6.67e-20	2.91e-18	small nucleolar RNA, C/D box 70
ENSG00000207598	MIR124-3	-3.13062	0.11418	8.27e-20	3.48e-18	microRNA 124-3
ENSG00000199574	SNORD18C	1.82429	3.54132	1.03e-19	4.2e-18	small nucleolar RNA, C/D box 18C
ENSG00000283604	MIR338	-2.8828	0.135578	1.6e-19	6.32e-18	microRNA 338
ENSG00000207600	MIR598	-1.65462	0.317622	2.19e-19	8.37e-18	microRNA 598
ENSG00000207926	MIR135A1	1.42117	2.67802	2.79e-19	1.04e-17	microRNA 135a-1
ENSG00000212309	SNORD70	1.69736	3.24306	6.62e-19	2.39e-17	Small nucleolar RNA SNORD70
ENSG00000211997	MIR708	-1.7846	0.290256	1.85e-18	6.5e-17	microRNA 708
ENSG00000238597	SNORD4B	1.95801	3.88525	3.16e-18	1.08e-16	small nucleolar RNA, C/D box 4B
ENSG00000202601	MIR582	-2.13827	0.227153	3.62e-18	1.2e-16	microRNA 582
ENSG00000207647	MIR153-1	-2.26349	0.208267	9.44e-18	3.06e-16	microRNA 153-1
ENSG00000207630	MIR7-3	-1.50767	0.351678	1.18e-17	3.72e-16	microRNA 7-3
ENSG00000284321	MIR124-1	-3.20559	0.108398	2.75e-17	8.48e-16	microRNA 124-1
ENSG00000284179	MIR7-1	-1.48091	0.358262	3.84e-17	1.16e-15	microRNA 7-1
ENSG00000221540	MIR1180	-1.58221	0.33397	4.24e-17	1.25e-15	microRNA 1180
ENSG00000284544	MIR330	-1.49779	0.354094	5.3e-17	1.52e-15	microRNA 330
ENSG00000207816	MIR124-2	-2.89209	0.134708	8.22e-17	2.31e-15	microRNA 124-2
ENSG00000207571	MIR615	-1.88398	0.270936	8.47e-17	2.33e-15	microRNA 615
ENSG00000216077	MIR887	-1.73164	0.301109	1.16e-16	3.11e-15	microRNA 887
ENSG00000201785	SNORD117	2.07007	4.19906	1.26e-16	3.29e-15	small nucleolar RNA, C/D box 117
ENSG00000207703	MIR7-2	-1.47166	0.360566	1.28e-16	3.29e-15	microRNA 7-2
ENSG00000275043	SNORD25	1.32638	2.50773	1.55e-16	3.93e-15	small nucleolar RNA, C/D box 25
ENSG00000284357	MIR34A	-1.5685	0.337158	4.02e-16	9.78e-15	microRNA 34a
ENSG00000207651	MIR28	3.08365	8.47758	4.03e-16	9.78e-15	microRNA 28
ENSG00000207695	MIR184	-1.55036	0.341424	4.44e-16	1.06e-14	microRNA 184
ENSG00000275996	SNORD27	1.19446	2.28858	1.89e-15	4.42e-14	small nucleolar RNA, C/D box 27
ENSG00000252542	SNORD36C	1.56862	2.96622	3.54e-15	8.14e-14	small nucleolar RNA, C/D box 36C
ENSG00000199631	SNORD33	1.50421	2.83669	3.95e-15	8.92e-14	small nucleolar RNA, C/D box 33
ENSG00000284538	MIR92A2	1.19301	2.2863	4.48e-15	9.92e-14	microRNA 92a-2
ENSG00000221116	SNORD110	1.19343	2.28696	6.99e-15	1.52e-13	small nucleolar RNA, C/D box 110
ENSG00000264994	SNORD92	1.31143	2.48188	7.3e-15	1.56e-13	small nucleolar RNA, C/D box 92
ENSG00000207732	MIR218-1	-1.48301	0.357741	1.09e-14	2.29e-13	microRNA 218-1
ENSG00000207597	MIR490	2.93	7.6211	1.21e-14	2.51e-13	microRNA 490
ENSG00000221445	MIR1301	-1.77421	0.292354	1.62e-14	3.31e-13	microRNA 1301
ENSG00000277864	SCARNA15	-1.2918	0.408442	1.88e-14	3.77e-13	small Cajal body-specific RNA 15
ENSG00000199030	MIRLET7C	-1.20799	0.432871	2.2e-14	4.34e-13	microRNA let-7c
ENSG00000207241	SNORD45A	1.36877	2.5825	2.9e-14	5.59e-13	small nucleolar RNA, C/D box 45A
ENSG00000229686	SNORD56	1.2928	2.45003	2.92e-14	5.59e-13	small nucleolar RNA, C/D box 56
ENSG00000199038	MIR210	-1.82494	0.282253	4.92e-14	9.27e-13	microRNA 210
ENSG00000264720	MIR3117	-1.66811	0.314665	1.05e-13	1.94e-12	microRNA 3117
ENSG00000207726	MIR455	2.12243	4.35426	1.24e-13	2.26e-12	microRNA 455
ENSG00000207523	SNORA66	2.28453	4.87204	1.61e-13	2.91e-12	small nucleolar RNA, H/ACA box 66
ENSG00000283705	MIR92A1	1.11518	2.16623	2.49e-13	4.43e-12	microRNA 92a-1
ENSG00000207744	MIR10B	-1.20954	0.432405	2.76e-13	4.85e-12	microRNA 10b
ENSG00000202314	SNORD6	1.39605	2.6318	2.99e-13	5.17e-12	small nucleolar RNA, C/D box 6
ENSG00000216135	MIR885	-3.10142	0.116514	3.81e-13	6.5e-12	microRNA 885
ENSG00000206760	SNORA6	1.51306	2.85415	4.67e-13	7.86e-12	small nucleolar RNA, H/ACA box 6
ENSG00000222810	RNU2-68P	1.66496	3.17104	1.13e-12	1.88e-11	RNA, U2 small nuclear 68, pseudogene
ENSG00000207625	MIR128-2	-1.5949	0.331045	1.89e-12	3.1e-11	microRNA 128-2
ENSG00000199069	MIR323A	-2.29738	0.203433	2.29e-12	3.67e-11	microRNA 323a
ENSG00000212232	SNORD17	1.29103	2.44702	2.3e-12	3.67e-11	small nucleolar RNA, C/D box 17
ENSG00000221461	U3	-1.54475	0.342756	2.35e-12	3.72e-11	Small nucleolar RNA U3
ENSG00000283170	MIR382	-1.96593	0.255974	2.98e-12	4.64e-11	microRNA 382
ENSG00000211514	MIR454	-1.28821	0.409458	3.37e-12	5.19e-11	microRNA 454
ENSG00000207649	MIR138-2	-1.51275	0.350443	3.52e-12	5.36e-11	microRNA 138-2
ENSG00000207340	RNVU1-1	1.81821	3.52644	7.31e-12	1.1e-10	RNA, variant U1 small nuclear 1
ENSG00000239112	SNORD123	-1.54727	0.342156	9.97e-12	1.48e-10	small nucleolar RNA, C/D box 123
ENSG00000238517	MIR1270	-1.75532	0.296207	1.28e-11	1.87e-10	microRNA 1270
ENSG00000202569	MIR146B	-1.07483	0.474726	1.66e-11	2.42e-10	microRNA 146b
ENSG00000208797	SNORD73A	1.23883	2.36007	1.71e-11	2.45e-10	small nucleolar RNA, C/D box 73A
ENSG00000264661	MIR3200	-1.68321	0.31139	1.72e-11	2.45e-10	microRNA 3200
ENSG00000283891	MIR628	-1.359	0.389852	1.93e-11	2.71e-10	microRNA 628
ENSG00000221025	MIR1250	-2.54789	0.171006	1.98e-11	2.74e-10	microRNA 1250
ENSG00000221493	MIR320C1	-1.71488	0.304627	2.35e-11	3.22e-10	microRNA 320c-1
ENSG00000199744	SNORD36A	1.61857	3.07071	2.52e-11	3.43e-10	small nucleolar RNA, C/D box 36A
ENSG00000207654	MIR128-1	-1.42696	0.371915	3.46e-11	4.65e-10	microRNA 128-1
ENSG00000221630	MIR1179	-2.07741	0.23694	5.28e-11	7.02e-10	microRNA 1179
ENSG00000207954	MIR138-1	-1.54516	0.342657	5.5e-11	7.24e-10	microRNA 138-1
ENSG00000206989	SNORD63	1.17296	2.25473	6.35e-11	8.27e-10	small nucleolar RNA, C/D box 63
ENSG00000212182	U3	-1.42605	0.372147	7.3e-11	9.41e-10	Small nucleolar RNA U3
ENSG00000199085	MIR148A	1.17164	2.25268	7.68e-11	9.79e-10	microRNA 148a
ENSG00000207500	SNORD102	1.13953	2.2031	8.03e-11	1.01e-09	small nucleolar RNA, C/D box 102
ENSG00000274266	SNORA73A	1.48767	2.80436	1.72e-10	2.15e-09	small nucleolar RNA, H/ACA box 73A
ENSG00000207297	SNORD7	1.12415	2.17973	1.96e-10	2.43e-09	small nucleolar RNA, C/D box 7
ENSG00000216101	MIR877	-1.21644	0.430343	2.89e-10	3.55e-09	microRNA 877
ENSG00000199032	MIR425	-1.13872	0.454162	3.87e-10	4.7e-09	microRNA 425
ENSG00000283293	RN7SK	1.35104	2.55095	4.48e-10	5.39e-09	RNA, 7SK small nuclear
ENSG00000206611	SNORD24	1.37073	2.58602	4.74e-10	5.6e-09	small nucleolar RNA, C/D box 24
ENSG00000200259	SNORD35A	1.06309	2.0894	4.73e-10	5.6e-09	small nucleolar RNA, C/D box 35A
ENSG00000208037	MIR320A	-1.10875	0.463695	6.27e-10	7.33e-09	microRNA 320a
ENSG00000284415	MIR1287	1.70672	3.26418	6.39e-10	7.41e-09	microRNA 1287
ENSG00000284038	MIR10A	-1.20592	0.433494	8.82e-10	1.01e-08	microRNA 10a
ENSG00000206702	RNU1-11P	1.94731	3.85654	9.69e-10	1.1e-08	RNA, U1 small nuclear 11, pseudogene
ENSG00000207960	MIR153-2	-1.60909	0.327805	9.96e-10	1.12e-08	microRNA 153-2
ENSG00000211568	MIR670	-2.87727	0.136099	1.05e-09	1.18e-08	microRNA 670
ENSG00000202031	SNORD38A	1.04979	2.07023	1.55e-09	1.69e-08	small nucleolar RNA, C/D box 38A
ENSG00000206630	SNORD60	0.912925	1.88286	1.56e-09	1.69e-08	small nucleolar RNA, C/D box 60
ENSG00000281010	snoR1	0.912925	1.88286	1.56e-09	1.69e-08	Small nucleolar RNA snoR1
ENSG00000264370	MIR3125	-1.91654	0.264889	1.93e-09	2.09e-08	microRNA 3125
ENSG00000263634	MIR3919	-2.37783	0.192398	2.53e-09	2.71e-08	microRNA 3919
ENSG00000212051	MIR320C2	-1.66292	0.315798	2.71e-09	2.88e-08	microRNA 320c-2
ENSG00000199107	MIR409	-1.56753	0.337386	2.76e-09	2.9e-08	microRNA 409
ENSG00000221740	SNORD93	5.17043	36.0127	3.04e-09	3.18e-08	small nucleolar RNA, C/D box 93
ENSG00000200156	RNU5B-1	1.16175	2.23729	4.13e-09	4.28e-08	RNA, U5B small nuclear 1
ENSG00000264864	MIR3613	-1.62742	0.323666	4.85e-09	4.98e-08	microRNA 3613
ENSG00000211580	MIR769	-1.11295	0.462348	5.16e-09	5.25e-08	microRNA 769
ENSG00000211583	MIR767	-1.07824	0.473607	5.43e-09	5.48e-08	microRNA 767
ENSG00000283551	SNORD98	1.4218	2.67919	5.71e-09	5.72e-08	small nucleolar RNA, C/D box 98
ENSG00000275538	RNVU1-19	1.69678	3.24177	6.53e-09	6.44e-08	RNA, variant U1 small nuclear 19
ENSG00000222345	SNORD19	1.10118	2.14531	6.51e-09	6.44e-08	Small nucleolar RNA SNORD19
ENSG00000238862	SNORD19B	0.94284	1.92231	7.51e-09	7.35e-08	small nucleolar RNA, C/D box 19B
ENSG00000206680	SNORD21	1.03631	2.05097	7.72e-09	7.5e-08	small nucleolar RNA, C/D box 21
ENSG00000207965	MIR629	-1.01852	0.493623	1.14e-08	1.09e-07	microRNA 629
ENSG00000207692	MIR592	-1.42157	0.373305	1.21e-08	1.15e-07	microRNA 592
ENSG00000207818	MIR105-2	-1.2096	0.432388	1.23e-08	1.17e-07	microRNA 105-2
ENSG00000201487	SNORD45B	0.882772	1.84392	1.34e-08	1.26e-07	small nucleolar RNA, C/D box 45B
ENSG00000207739	MIR218-2	-1.09895	0.466856	1.5e-08	1.4e-07	microRNA 218-2
ENSG00000207392	SNORA20	1.26353	2.40082	1.53e-08	1.41e-07	small nucleolar RNA, H/ACA box 20
ENSG00000199961	SNORD1B	1.02703	2.03782	1.53e-08	1.41e-07	small nucleolar RNA, C/D box 1B
ENSG00000207562	MIR34C	1.20852	2.31101	1.77e-08	1.62e-07	microRNA 34c
ENSG00000284027	MIR497	-1.48653	0.356869	1.88e-08	1.71e-07	microRNA 497
ENSG00000239195	SNORD5	1.07017	2.09968	2.49e-08	2.25e-07	small nucleolar RNA, C/D box 5
ENSG00000207613	MIR181C	-0.978683	0.507443	3.41e-08	3.06e-07	microRNA 181c
ENSG00000211563	MIR3065	-1.75084	0.297129	4.15e-08	3.69e-07	microRNA 3065
ENSG00000207754	MIR487B	-2.11427	0.230962	4.25e-08	3.76e-07	microRNA 487b
ENSG00000284499	MIR363	-1.25546	0.418859	4.75e-08	4.16e-07	microRNA 363
ENSG00000277846	SNORD30	0.87671	1.83618	5.45e-08	4.75e-07	small nucleolar RNA, C/D box 30
ENSG00000207475	SNORA80E	1.14903	2.21765	7.99e-08	6.91e-07	small nucleolar RNA, H/ACA box 80E
ENSG00000281780	snoZ196	0.878133	1.838	8.44e-08	7.25e-07	Small nucleolar RNA Z196/R39/R59 family
ENSG00000207047	SNORD51	0.877117	1.8367	8.69e-08	7.42e-07	small nucleolar RNA, C/D box 51
ENSG00000277108	SNORD49B	1.32147	2.4992	1.04e-07	8.84e-07	small nucleolar RNA, C/D box 49B
ENSG00000283871	MIR130B	-1.01514	0.494779	1.6e-07	1.35e-06	microRNA 130b
ENSG00000238942	SNORD2	1.03617	2.05078	1.73e-07	1.45e-06	small nucleolar RNA, C/D box 2
ENSG00000263414	MIR3187	-2.19212	0.218829	1.81e-07	1.51e-06	microRNA 3187
ENSG00000202566	MIR421	-0.875155	0.545195	2.85e-07	2.35e-06	microRNA 421
ENSG00000272474	SNORD113-5	-1.18979	0.438366	4.34e-07	3.56e-06	small nucleolar RNA, C/D box 113-5
ENSG00000265706	SNORD53_SNORD92	0.901617	1.86816	4.43e-07	3.59e-06	Small nucleolar RNA SNORD53/SNORD92
ENSG00000207322	RNU1-89P	1.72295	3.3011	4.43e-07	3.59e-06	RNA, U1 small nuclear 89, pseudogene
ENSG00000207957	MIR105-1	-1.10149	0.466034	4.73e-07	3.8e-06	microRNA 105-1
ENSG00000281394	SCARNA4	0.950842	1.933	5.1e-07	4.05e-06	small Cajal body-specific RNA 4
ENSG00000280466	SCARNA4	0.950842	1.933	5.1e-07	4.05e-06	small Cajal body-specific RNA 4
ENSG00000211137	MIR190A	-1.24999	0.420452	5.65e-07	4.46e-06	microRNA 190a
ENSG00000274091	SNORD1C	0.886559	1.84876	6.12e-07	4.8e-06	small nucleolar RNA, C/D box 1C
ENSG00000198997	MIR107	-1.04427	0.484891	6.61e-07	5.15e-06	microRNA 107
ENSG00000207993	MIR134	-2.66957	0.157174	1.19e-06	9.26e-06	microRNA 134
ENSG00000212452	SNORD69	0.773316	1.70919	1.21e-06	9.29e-06	small nucleolar RNA, C/D box 69
ENSG00000212283	SNORD89	0.990688	1.98713	1.59e-06	1.21e-05	small nucleolar RNA, C/D box 89
ENSG00000202093	SNORD58C	0.885823	1.84782	1.62e-06	1.23e-05	small nucleolar RNA, C/D box 58C
ENSG00000207944	MIR574	1.14195	2.2068	1.66e-06	1.25e-05	microRNA 574
ENSG00000221420	SNORA81	1.22127	2.33152	1.84e-06	1.38e-05	small nucleolar RNA, H/ACA box 81
ENSG00000200879	SNORD14E	1.09518	2.1364	2.04e-06	1.52e-05	small nucleolar RNA, C/D box 14E
ENSG00000280554	snoU18	0.864452	1.82065	2.08e-06	1.53e-05	Small nucleolar RNA U18
ENSG00000202529	SNORD18B	0.864452	1.82065	2.08e-06	1.53e-05	small nucleolar RNA, C/D box 18B
ENSG00000283958	MIR1248	1.19844	2.29492	2.19e-06	1.6e-05	microRNA 1248
ENSG00000207638	MIR99A	-1.38087	0.383987	2.18e-06	1.6e-05	microRNA 99a
ENSG00000275708	MIR3648-1	3.4995	11.3098	2.21e-06	1.6e-05	microRNA 3648-1
ENSG00000265145	SNORD53	1.19413	2.28806	2.34e-06	1.69e-05	small nucleolar RNA, C/D box 53
ENSG00000206820	RNU1-138P	2.73922	6.67709	2.36e-06	1.69e-05	RNA, U1 small nuclear 138, pseudogene
ENSG00000207445	SNORD15B	1.06812	2.0967	2.42e-06	1.73e-05	small nucleolar RNA, C/D box 15B
ENSG00000284186	MIR3615	-0.940816	0.520938	2.47e-06	1.75e-05	microRNA 3615
ENSG00000199025	MIR369	-2.25226	0.209895	2.49e-06	1.76e-05	microRNA 369
ENSG00000212296	SNORD72	1.22985	2.34543	2.71e-06	1.9e-05	small nucleolar RNA, C/D box 72
ENSG00000207175	RNU1-67P	2.11857	4.34263	2.76e-06	1.93e-05	RNA, U1 small nuclear 67, pseudogene
ENSG00000265236	SNORD84	1.00354	2.00491	3.1e-06	2.15e-05	small nucleolar RNA, C/D box 84
ENSG00000199879	RNU1-120P	2.5615	5.90322	3.45e-06	2.38e-05	RNA, U1 small nuclear 120, pseudogene
ENSG00000222276	RNU2-33P	0.930577	1.90604	3.47e-06	2.38e-05	RNA, U2 small nuclear 33, pseudogene
ENSG00000284043	MIR20B	-1.23898	0.423671	3.96e-06	2.7e-05	microRNA 20b
ENSG00000200885	RNU1-146P	2.74037	6.68243	5.28e-06	3.59e-05	RNA, U1 small nuclear 146, pseudogene
ENSG00000207031	SNORD59A	0.84681	1.79852	5.41e-06	3.65e-05	small nucleolar RNA, C/D box 59A
ENSG00000207932	MIR33A	-2.70739	0.153107	5.49e-06	3.69e-05	microRNA 33a
ENSG00000206941	SNORD15A	0.960987	1.94664	5.56e-06	3.71e-05	small nucleolar RNA, C/D box 15A
ENSG00000201801	RNU5E-4P	1.48718	2.80341	5.75e-06	3.79e-05	RNA, U5E small nuclear 4, pseudogene
ENSG00000201772	SNORA5C	1.1651	2.24249	5.74e-06	3.79e-05	small nucleolar RNA, H/ACA box 5C
ENSG00000206799	SNORA32	1.14749	2.21528	5.77e-06	3.79e-05	small nucleolar RNA, H/ACA box 32
ENSG00000199088	MIR379	-1.46195	0.363003	5.8e-06	3.79e-05	microRNA 379
ENSG00000276314	SNORD107	0.667058	1.58783	6.16e-06	4.01e-05	small nucleolar RNA, C/D box 107
ENSG00000212588	SNORA26	1.06942	2.0986	6.5e-06	4.21e-05	small nucleolar RNA, H/ACA box 26
ENSG00000275146	snoU2_19	-0.9256	0.526462	7.19e-06	4.63e-05	Small nucleolar RNA U2-19
ENSG00000206602	SNORD58A	0.746723	1.67798	7.4e-06	4.74e-05	small nucleolar RNA, C/D box 58A
ENSG00000221500	SNORD100	0.741113	1.67146	8.05e-06	5.14e-05	small nucleolar RNA, C/D box 100
ENSG00000201592	snoU2_19	-1.00653	0.497741	8.09e-06	5.14e-05	Small nucleolar RNA U2-19
ENSG00000238344	SNORD126	1.24029	2.36246	8.29e-06	5.23e-05	small nucleolar RNA, C/D box 126
ENSG00000207820	MIR545	-1.88022	0.271642	8.44e-06	5.3e-05	microRNA 545
ENSG00000206775	SNORD37	0.939405	1.91774	8.54e-06	5.34e-05	small nucleolar RNA, C/D box 37
ENSG00000251898	SCARNA11	1.17277	2.25445	8.88e-06	5.53e-05	small Cajal body-specific RNA 11
ENSG00000284160	MIR7706	-0.945628	0.519203	9.39e-06	5.81e-05	microRNA 7706
ENSG00000200789	RNU1-65P	2.58676	6.0075	9.98e-06	6.15e-05	RNA, U1 small nuclear 65, pseudogene
ENSG00000199179	MIRLET7I	0.804937	1.74707	1.07e-05	6.54e-05	microRNA let-7i
ENSG00000206979	SNORD61	0.699181	1.62358	1.32e-05	8.07e-05	small nucleolar RNA, C/D box 61
ENSG00000275084	SNORD91B	1.09484	2.1359	1.37e-05	8.3e-05	small nucleolar RNA, C/D box 91B
ENSG00000200184	RNU1-20P	2.52585	5.75914	1.41e-05	8.52e-05	RNA, U1 small nuclear 20, pseudogene
ENSG00000207442	SNORD116-6	0.84953	1.80191	1.42e-05	8.52e-05	small nucleolar RNA, C/D box 116-6
ENSG00000283931	MIR18B	-1.61204	0.327134	1.52e-05	9.09e-05	microRNA 18b
ENSG00000202560	MIR539	-3.16668	0.111361	1.61e-05	9.58e-05	microRNA 539
ENSG00000222726	RNU2-7P	0.936309	1.91363	1.63e-05	9.69e-05	RNA, U2 small nuclear 7, pseudogene
ENSG00000206903	SNORA24	1.55184	2.93191	1.75e-05	0.000103104	Small nucleolar RNA SNORA24
ENSG00000200087	SNORA73B	1.13901	2.2023	1.8e-05	0.000105718	small nucleolar RNA, H/ACA box 73B
ENSG00000238363	SNORA13	1.75629	3.37829	1.9e-05	0.000111015	small nucleolar RNA, H/ACA box 13
ENSG00000208008	MIR125A	-0.979449	0.507173	1.92e-05	0.000112032	microRNA 125a
ENSG00000221066	SNORD111	1.27624	2.42206	2.08e-05	0.000120484	small nucleolar RNA, C/D box 111
ENSG00000208023	MIR185	-0.889733	0.539714	2.13e-05	0.00012281	microRNA 185
ENSG00000238650	SNORD54	0.961894	1.94786	2.2e-05	0.000126031	small nucleolar RNA, C/D box 54
ENSG00000216009	MIR874	-1.66779	0.314735	2.27e-05	0.000129796	microRNA 874
ENSG00000283193	MIR1243	-1.56674	0.337571	2.29e-05	0.000130092	microRNA 1243
ENSG00000283824	MIR22	0.813452	1.75741	2.33e-05	0.000132123	microRNA 22
ENSG00000221716	SNORA11	1.04123	2.05798	2.65e-05	0.00014897	small nucleolar RNA, H/ACA box 11
ENSG00000212102	MIR301B	-0.936211	0.522604	2.64e-05	0.00014897	microRNA 301b
ENSG00000263813	MIR3679	-1.94605	0.259526	2.77e-05	0.000153864	microRNA 3679
ENSG00000209702	SNORD41	0.742272	1.67281	2.76e-05	0.000153864	small nucleolar RNA, C/D box 41
ENSG00000207585	MIR181D	-0.758754	0.591007	2.82e-05	0.00015597	microRNA 181d
ENSG00000274998	SNORA17A	0.921971	1.8947	3.04e-05	0.000166076	small nucleolar RNA, H/ACA box 17A
ENSG00000281808	SNORA17	0.921971	1.8947	3.04e-05	0.000166076	Small nucleolar RNA SNORA17
ENSG00000202252	SNORD14C	0.894165	1.85853	3.03e-05	0.000166076	small nucleolar RNA, C/D box 14C
ENSG00000277194	SNORD22	0.835812	1.78486	3.28e-05	0.000178452	small nucleolar RNA, C/D box 22
ENSG00000206620	SNORD45C	0.962527	1.94872	3.37e-05	0.000182607	small nucleolar RNA, C/D box 45C
ENSG00000208004	MIR323B	-1.88893	0.270008	3.39e-05	0.000183154	microRNA 323b
ENSG00000207154	RNU1-46P	1.49557	2.81975	3.53e-05	0.000189638	RNA, U1 small nuclear 46, pseudogene
ENSG00000276788	SNORD26	0.984923	1.97921	3.68e-05	0.000196491	small nucleolar RNA, C/D box 26
ENSG00000201950	SNORD113-9	-1.03285	0.488745	3.7e-05	0.000196491	small nucleolar RNA, C/D box 113-9
ENSG00000212206	SNORA69	2.7364	6.66404	3.7e-05	0.000196491	Small nucleolar RNA SNORA69
ENSG00000284112	MIR195	-0.952827	0.516619	3.75e-05	0.000198031	microRNA 195
ENSG00000221164	SNORA11	1.15282	2.22348	4.04e-05	0.000212595	Small nucleolar RNA SNORA11
ENSG00000198995	MIR340	-0.836474	0.560011	4.13e-05	0.000214658	microRNA 340
ENSG00000215966	MIR876	0.958459	1.94323	4.1e-05	0.000214658	microRNA 876
ENSG00000207550	MIR99B	-0.931553	0.524294	4.12e-05	0.000214658	microRNA 99b
ENSG00000199020	MIR381	-1.72407	0.302694	4.23e-05	0.000219133	microRNA 381
ENSG00000207714	MIR584	5.96922	62.649	4.53e-05	0.000233399	microRNA 584
ENSG00000202609	MIR488	-1.65131	0.31835	4.99e-05	0.000256266	microRNA 488
ENSG00000284443	MIR197	-1.0602	0.479567	5.21e-05	0.000266352	microRNA 197
ENSG00000264462	MIR3648-2	2.85762	7.24817	5.52e-05	0.000281076	microRNA 3648-2
ENSG00000207605	MIR191	-0.625748	0.648084	5.82e-05	0.000295231	microRNA 191
ENSG00000209582	SNORA48	0.741402	1.6718	6.02e-05	0.000303974	small nucleolar RNA, H/ACA box 48
ENSG00000252213	SNORA74	1.86921	3.65332	6.3e-05	0.000316852	Small nucleolar RNA SNORA74
ENSG00000198972	MIRLET7E	-0.632536	0.645041	6.52e-05	0.000326907	microRNA let-7e
ENSG00000207063	SNORD116-1	0.713077	1.6393	6.75e-05	0.000337182	small nucleolar RNA, C/D box 116-1
ENSG00000278099	U1	1.2433	2.3674	7.13e-05	0.000354378	U1 spliceosomal RNA
ENSG00000277512	SNORD65	0.708472	1.63407	7.27e-05	0.00035999	small nucleolar RNA, C/D box 65
ENSG00000238423	SNORD42B	0.647202	1.56613	8.04e-05	0.000396686	small nucleolar RNA, C/D box 42B
ENSG00000202048	SNORD114-20	-0.916725	0.52971	8.44e-05	0.00041371	small nucleolar RNA, C/D box 114-20
ENSG00000199053	MIR324	-0.657647	0.633911	8.45e-05	0.00041371	microRNA 324
ENSG00000264823	MIR3154	-2.13546	0.227595	8.63e-05	0.000421048	microRNA 3154
ENSG00000271982	SNORD58B	0.66811	1.58899	9.08e-05	0.000440969	small nucleolar RNA, C/D box 58B
ENSG00000201170	RNU1-132P	1.44736	2.72708	9.42e-05	0.000455851	RNA, U1 small nuclear 132, pseudogene
ENSG00000207805	MIR483	-1.4676	0.361583	9.51e-05	0.000458325	microRNA 483
ENSG00000251815	SNORD116-26	0.786363	1.72472	0.000100425	0.000482267	small nucleolar RNA, C/D box 116-26
ENSG00000222328	RNU2-2P	-0.706354	0.612867	0.00010121	0.0004842	RNA, U2 small nuclear 2, pseudogene
ENSG00000200959	SNORA74A	0.972384	1.96208	0.000102212	0.000487144	small nucleolar RNA, H/ACA box 74A
ENSG00000201240	SNORD114-9	-0.83142	0.561976	0.000112765	0.000535421	small nucleolar RNA, C/D box 114-9
ENSG00000199051	MIR361	-0.707142	0.612532	0.000117366	0.000555179	microRNA 361
ENSG00000215938	MIR190B	-1.45157	0.365622	0.000118583	0.000558843	microRNA 190b
ENSG00000200623	SNORD18A	0.867005	1.82387	0.000122359	0.000574498	small nucleolar RNA, C/D box 18A
ENSG00000202347	RNU1-16P	1.46268	2.75619	0.000125299	0.000586121	RNA, U1 small nuclear 16, pseudogene
ENSG00000221585	MIR1226	-1.78522	0.290131	0.000127579	0.000594586	microRNA 1226
ENSG00000207994	MIR100	1.18184	2.26866	0.000129561	0.000601601	microRNA 100
ENSG00000207201	RNU1-148P	2.08321	4.2375	0.000135806	0.000628287	RNA, U1 small nuclear 148, pseudogene
ENSG00000202444	RNU5E-6P	1.93165	3.81491	0.000138994	0.000640692	RNA, U5E small nuclear 6, pseudogene
ENSG00000270722	U1	0.826194	1.773	0.000139805	0.000642087	U1 spliceosomal RNA
ENSG00000207990	MIR182	0.711172	1.63713	0.000144273	0.000660204	microRNA 182
ENSG00000200831	SNORD36B	0.757962	1.6911	0.000146607	0.000668466	small nucleolar RNA, C/D box 36B
ENSG00000216099	MIR889	-1.84806	0.277766	0.000150775	0.000684994	microRNA 889
ENSG00000222365	SNORD12B	0.841863	1.79236	0.000156219	0.000707184	small nucleolar RNA, C/D box 12B
ENSG00000199090	MIR326	-1.83662	0.279976	0.000158497	0.000714934	microRNA 326
ENSG00000265154	MIR151B	-0.976371	0.508257	0.000167921	0.00075475	microRNA 151b
ENSG00000209042	SNORD12C	0.694136	1.61791	0.000174019	0.000779382	small nucleolar RNA, C/D box 12C
ENSG00000207934	MIR654	-1.66091	0.316239	0.000178627	0.000797194	microRNA 654
ENSG00000263793	MIR3115	-1.98197	0.253143	0.000190568	0.000844516	microRNA 3115
ENSG00000212040	MIR543	-2.13877	0.227074	0.000190018	0.000844516	microRNA 543
ENSG00000199266	SNORA60	0.728942	1.65742	0.000200698	0.0008863	small nucleolar RNA, H/ACA box 60
ENSG00000200913	SNORD46	0.709701	1.63546	0.000204794	0.000901235	small nucleolar RNA, C/D box 46
ENSG00000223224	SNORD71	0.916919	1.88808	0.000209704	0.000919639	small nucleolar RNA, C/D box 71
ENSG00000252326	SNORD116-25	0.820918	1.76653	0.000222625	0.000972926	small nucleolar RNA, C/D box 116-25
ENSG00000199785	SNORA52	1.09504	2.13618	0.000234823	0.0010227	small nucleolar RNA, H/ACA box 52
ENSG00000212027	MIR374B	-0.74636	0.596106	0.00024078	0.00104504	microRNA 374b
ENSG00000264482	MIR4705	1.19834	2.29476	0.000256753	0.00111054	microRNA 4705
ENSG00000222627	RNU2-37P	0.785047	1.72315	0.00027272	0.00117558	RNA, U2 small nuclear 37, pseudogene
ENSG00000221081	MIR320D2	-1.40435	0.377789	0.000276098	0.00118207	microRNA 320d-2
ENSG00000199575	SNORD114-1	-0.73883	0.599225	0.000275203	0.00118207	small nucleolar RNA, C/D box 114-1
ENSG00000238825	RNU1-13P	1.07155	2.10169	0.00027913	0.00119102	RNA, U1 small nuclear 13, pseudogene
ENSG00000200204	RNU1-22P	1.3732	2.59045	0.000286181	0.00121699	RNA, U1 small nuclear 22, pseudogene
ENSG00000206727	SNORD116-9	0.688265	1.61134	0.000307152	0.00130179	small nucleolar RNA, C/D box 116-9
ENSG00000278261	SNORD1A	0.623623	1.54074	0.000327288	0.00138249	small nucleolar RNA, C/D box 1A
ENSG00000238917	SNORD10	0.775254	1.71149	0.00034083	0.0014349	small nucleolar RNA, C/D box 10
ENSG00000212304	SNORD12	0.704673	1.62978	0.000346046	0.00145201	small nucleolar RNA, C/D box 12
ENSG00000264157	MIR3127	-1.7754	0.292114	0.000359189	0.00150217	microRNA 3127
ENSG00000207737	MIR181B2	-0.718871	0.607573	0.000366303	0.00152687	microRNA 181b-2
ENSG00000278249	SCARNA2	0.752243	1.68441	0.000417527	0.00172332	small Cajal body-specific RNA 2
ENSG00000283926	MIR192	-0.772248	0.585504	0.000416825	0.00172332	microRNA 192
ENSG00000207051	SNORA27	1.00533	2.00741	0.000417324	0.00172332	small nucleolar RNA, H/ACA box 27
ENSG00000253008	MIR2355	-1.76101	0.295042	0.000422797	0.00173369	microRNA 2355
ENSG00000207741	MIR590	-0.813387	0.569044	0.000421856	0.00173369	microRNA 590
ENSG00000284250	MIR6516	-0.866701	0.5484	0.000424156	0.00173369	microRNA 6516
ENSG00000271907	SNORA35	1.49792	2.82435	0.000443988	0.00180889	Small nucleolar RNA SNORA35
ENSG00000200367	SNORD113-8	-0.71418	0.609552	0.000453179	0.0018404	small nucleolar RNA, C/D box 113-8
ENSG00000207988	MIR576	-1.30737	0.404057	0.000456877	0.00184947	microRNA 576
ENSG00000235408	SNORA71B	0.643074	1.56165	0.000482461	0.0019468	small nucleolar RNA, H/ACA box 71B
ENSG00000280968	MIR3653	0.820994	1.76662	0.000524862	0.00210444	microRNA 3653
ENSG00000239127	SNORD125	0.820994	1.76662	0.000524862	0.00210444	small nucleolar RNA, C/D box 125
ENSG00000215939	MIR873	0.656918	1.57671	0.000538744	0.00215327	microRNA 873
ENSG00000199012	MIR412	-2.30267	0.202688	0.000584639	0.00232201	microRNA 412
ENSG00000221634	MIR1276	-1.22036	0.429177	0.000584583	0.00232201	microRNA 1276
ENSG00000263407	MIR4660	-1.93146	0.262165	0.000629468	0.00249222	microRNA 4660
ENSG00000207304	SNORA8	0.786815	1.72526	0.00063721	0.00251499	small nucleolar RNA, H/ACA box 8
ENSG00000199023	MIR339	-0.694914	0.617746	0.000652815	0.00256855	microRNA 339
ENSG00000221563	MIR1269A	-0.547573	0.68417	0.000688338	0.00268577	microRNA 1269a
ENSG00000284032	MIR29A	0.878016	1.83785	0.000686283	0.00268577	microRNA 29a
ENSG00000199477	SNORA31	0.977893	1.96959	0.000688987	0.00268577	small nucleolar RNA, H/ACA box 31
ENSG00000201754	SNORD52	0.576263	1.49098	0.000740784	0.0028788	small nucleolar RNA, C/D box 52
ENSG00000264141	MIR3928	-1.0247	0.491513	0.000777511	0.00301226	microRNA 3928
ENSG00000200215	SNORD113-6	-0.663574	0.631313	0.00078074	0.00301552	small nucleolar RNA, C/D box 113-6
ENSG00000207691	MIR183	0.712837	1.63902	0.000867405	0.00332989	microRNA 183
ENSG00000200084	SNORD68	0.50633	1.42043	0.000866647	0.00332989	small nucleolar RNA, C/D box 68
ENSG00000207870	MIR221	1.68331	3.21163	0.000889534	0.0033942	microRNA 221
ENSG00000284329	MIR9-3	-0.666916	0.629851	0.000889482	0.0033942	microRNA 9-3
ENSG00000222626	RNU2-48P	0.706309	1.63162	0.000924247	0.00351604	RNA, U2 small nuclear 48, pseudogene
ENSG00000211538	MIR501	-0.784487	0.580558	0.000948921	0.00359906	microRNA 501
ENSG00000207975	MIR181B1	-0.677986	0.625037	0.000991722	0.00372781	microRNA 181b-1
ENSG00000221750	SNORA11	0.980727	1.97346	0.000988632	0.00372781	Small nucleolar RNA SNORA11
ENSG00000202293	SNORD114-22	-0.635294	0.64381	0.000991113	0.00372781	small nucleolar RNA, C/D box 114-22
ENSG00000200612	SNORD114-25	-0.659021	0.633308	0.00105715	0.00396196	small nucleolar RNA, C/D box 114-25
ENSG00000207406	SNORA41	0.758195	1.69137	0.00116168	0.00434083	small nucleolar RNA, H/ACA box 41
ENSG00000199593	SNORD114-14	-0.728266	0.603629	0.00117482	0.00437698	small nucleolar RNA, C/D box 114-14
ENSG00000207933	MIR9-1	-0.62948	0.646409	0.00120623	0.00448077	microRNA 9-1
ENSG00000284447	MIR9-2	-0.639883	0.641765	0.001213	0.00449272	microRNA 9-2
ENSG00000207245	SNORD116-29	0.507967	1.42204	0.0012482	0.00460959	small nucleolar RNA, C/D box 116-29
ENSG00000199005	MIR370	-2.62013	0.162653	0.00126563	0.00466031	microRNA 370
ENSG00000200807	RNU1-32P	2.8306	7.11372	0.00131229	0.00481809	RNA, U1 small nuclear 32, pseudogene
ENSG00000206585	RNVU1-7	0.722742	1.65032	0.00134092	0.00490894	RNA, variant U1 small nuclear 7
ENSG00000207093	SNORD116-8	0.589372	1.50459	0.00137713	0.00502693	small nucleolar RNA, C/D box 116-8
ENSG00000206597	SNORA57	0.742699	1.6733	0.0014337	0.00521832	small nucleolar RNA, H/ACA box 57
ENSG00000253094	SNORD36	1.47074	2.77165	0.00144064	0.00522851	Small nucleolar RNA SNORD36
ENSG00000206622	SNORA69	2.10406	4.29917	0.00150708	0.00545397	small nucleolar RNA, H/ACA box 69
ENSG00000207205	RNVU1-15	0.811208	1.75468	0.00160471	0.0057907	RNA, variant U1 small nuclear 15
ENSG00000284191	MIR671	-0.596556	0.661331	0.00162935	0.00586287	microRNA 671
ENSG00000283874	MIR3911	-1.71838	0.303889	0.00164717	0.00591016	microRNA 3911
ENSG00000199001	MIR448	-2.20225	0.217298	0.00170199	0.00608957	microRNA 448
ENSG00000265164	MIR2681	1.17995	2.26569	0.00173777	0.00620002	microRNA 2681
ENSG00000207104	RNU6-434P	-2.54051	0.171882	0.00175671	0.00624992	RNA, U6 small nuclear 434, pseudogene
ENSG00000200413	SNORD114-26	-0.724386	0.605255	0.00180658	0.00640931	small nucleolar RNA, C/D box 114-26
ENSG00000238300	SNORD121B	0.516844	1.43082	0.0018398	0.00650886	small nucleolar RNA, C/D box 121B
ENSG00000207263	SNORD116-16	0.577529	1.49229	0.00203764	0.00718864	small nucleolar RNA, C/D box 116-16
ENSG00000207405	SNORA64	0.726411	1.65452	0.00210615	0.00738907	small nucleolar RNA, H/ACA box 64
ENSG00000210741	MIR196A1	-0.591153	0.663812	0.0021055	0.00738907	microRNA 196a-1
ENSG00000208772	SNORD94	0.720172	1.64738	0.00212611	0.00743844	small nucleolar RNA, C/D box 94
ENSG00000201291	RNU1-34P	1.65857	3.15703	0.00217314	0.00758197	RNA, U1 small nuclear 34, pseudogene
ENSG00000238649	SNORD42A	0.611227	1.52756	0.00218449	0.00760058	small nucleolar RNA, C/D box 42A
ENSG00000199092	MIR410	-1.42779	0.371701	0.00237745	0.00824924	microRNA 410
ENSG00000207768	MIR188	-1.24237	0.422677	0.00251594	0.00870585	microRNA 188
ENSG00000207827	MIR30A	-0.557856	0.679311	0.00253982	0.00876448	microRNA 30a
ENSG00000280498	SNORA16A	0.8951	1.85974	0.0026943	0.00922008	small nucleolar RNA, H/ACA box 16A
ENSG00000274582	SNORA16A	0.8951	1.85974	0.0026943	0.00922008	small nucleolar RNA, H/ACA box 16A
ENSG00000272296	SNORD96A	0.561689	1.476	0.00268497	0.00922008	small nucleolar RNA, C/D box 96A
ENSG00000207112	SNORA25	1.25796	2.39158	0.00270105	0.00922008	small nucleolar RNA, H/ACA box 25
ENSG00000200632	SNORD113-7	-0.768395	0.58707	0.002805	0.00954911	small nucleolar RNA, C/D box 113-7
ENSG00000199133	MIRLET7D	-0.56368	0.676574	0.00285604	0.00969672	microRNA let-7d
ENSG00000212402	SNORA74B	0.939789	1.91825	0.00305977	0.0103606	small nucleolar RNA, H/ACA box 74B
ENSG00000283469	MIR3130-1	-4.67812	0.0390613	0.00331137	0.0111624	microRNA 3130-1
ENSG00000208036	MIR106B	-0.552462	0.681855	0.00331426	0.0111624	microRNA 106b
ENSG00000207493	SNORA46	1.89947	3.73077	0.00334538	0.0112373	small nucleolar RNA, H/ACA box 46
ENSG00000283990	MIRLET7A3	-0.487916	0.713054	0.00344804	0.0115514	microRNA let-7a-3
ENSG00000221214	MIR548E	-1.06897	0.47666	0.00347865	0.0116231	microRNA 548e
ENSG00000283416	MIR1910	1.66764	3.17695	0.00363049	0.0120984	microRNA 1910
ENSG00000207067	SNORA72	1.10855	2.15628	0.00375869	0.0124927	small nucleolar RNA, H/ACA box 72
ENSG00000207062	SNORA15	2.56408	5.91376	0.00377372	0.0125097	Small nucleolar RNA SNORA15
ENSG00000199673	SNORD16	0.65575	1.57543	0.00379997	0.0125638	small nucleolar RNA, C/D box 16
ENSG00000199165	MIRLET7A1	-0.475326	0.719304	0.00382066	0.0125992	microRNA let-7a-1
ENSG00000284416	MIR1908	-0.814707	0.568524	0.00386469	0.0127112	microRNA 1908
ENSG00000202233	U3	2.75021	6.72817	0.00402863	0.0131801	Small nucleolar RNA U3
ENSG00000254341	SNORD87	0.835329	1.78426	0.0040282	0.0131801	small nucleolar RNA, C/D box 87
ENSG00000208892	SNORA49	0.476437	1.3913	0.00403857	0.0131801	small nucleolar RNA, H/ACA box 49
ENSG00000199753	SNORD104	0.665215	1.58581	0.00424927	0.013832	small nucleolar RNA, C/D box 104
ENSG00000207757	MIR93	-0.585052	0.666625	0.00430542	0.0139541	microRNA 93
ENSG00000199293	SNORA21	0.594492	1.50994	0.00430886	0.0139541	small nucleolar RNA, H/ACA box 21
ENSG00000200480	SNORD114-28	-0.683736	0.622551	0.00438105	0.0141516	small nucleolar RNA, C/D box 114-28
ENSG00000200972	RNU5A-8P	2.68777	6.44316	0.0044798	0.0144336	RNA, U5A small nuclear 8, pseudogene
ENSG00000198975	MIRLET7A2	-0.467042	0.723447	0.0045124	0.0145017	microRNA let-7a-2
ENSG00000274978	RNU11	0.704781	1.6299	0.0045439	0.0145658	RNA, U11 small nuclear
ENSG00000284442	MIR2110	-0.927292	0.525845	0.00467904	0.0149611	microRNA 2110
ENSG00000199082	MIR342	-0.584689	0.666793	0.0047147	0.015037	microRNA 342
ENSG00000274640	SNORD109A	-0.476552	0.718693	0.00476998	0.015175	small nucleolar RNA, C/D box 109A
ENSG00000265137	MIR3192	-2.2052	0.216855	0.0048829	0.0154952	microRNA 3192
ENSG00000273885	snoU2-30	0.499832	1.41405	0.00492064	0.0155759	Small nucleolar RNA U2-30
ENSG00000283867	MIR1307	-0.724715	0.605116	0.00495269	0.0155991	microRNA 1307
ENSG00000261709	SNORA11	4.84898	28.8197	0.00494964	0.0155991	Small nucleolar RNA SNORA11
ENSG00000222293	RNU2-36P	-0.511289	0.701595	0.00497169	0.01562	RNA, U2 small nuclear 36, pseudogene
ENSG00000199109	MIR411	-0.839514	0.558832	0.00498682	0.0156287	microRNA 411
ENSG00000207713	MIR200C	-1.12594	0.458203	0.00504621	0.0157757	microRNA 200c
ENSG00000207001	SNORD116-2	0.505219	1.41934	0.00512421	0.01598	small nucleolar RNA, C/D box 116-2
ENSG00000200816	SNORA38	0.645805	1.56461	0.00514293	0.0159988	small nucleolar RNA, H/ACA box 38
ENSG00000238622	SNORD97	-0.500334	0.706943	0.00523563	0.0162472	small nucleolar RNA, C/D box 97
ENSG00000222440	RNU2-26P	0.785488	1.72368	0.00526791	0.0162674	RNA, U2 small nuclear 26, pseudogene
ENSG00000273700	MIR6760	-4.13164	0.0570497	0.00525907	0.0162674	microRNA 6760
ENSG00000198984	MIR345	-0.567793	0.674648	0.00529378	0.0163074	microRNA 345
ENSG00000199666	U3	2.10419	4.29956	0.00549433	0.016884	Small nucleolar RNA U3
ENSG00000221705	SNORA11E	2.27885	4.85291	0.00555418	0.0170265	small nucleolar RNA, H/ACA box 11E
ENSG00000207650	MIR570	4.82109	28.2678	0.00559042	0.0170961	microRNA 570
ENSG00000221333	MIR548K	-0.740505	0.59853	0.00605088	0.0184596	microRNA 548k
ENSG00000200406	SNORD114-23	-0.653916	0.635553	0.00608705	0.0185252	small nucleolar RNA, C/D box 114-23
ENSG00000222937	SNORD63	0.493272	1.40763	0.00613533	0.0185825	Small nucleolar RNA SNORD63
ENSG00000199017	MIR1-1	-2.92119	0.132019	0.00613053	0.0185825	microRNA 1-1
ENSG00000207631	MIR641	-0.877909	0.544156	0.00620998	0.0187636	microRNA 641
ENSG00000200026	U8	0.821536	1.76729	0.00652028	0.0196542	U8 small nucleolar RNA
ENSG00000276610	SNORD64	0.495661	1.40997	0.00667491	0.0200724	small nucleolar RNA, C/D box 64
ENSG00000284203	MIR29B2	-1.01756	0.49395	0.00674459	0.0202205	microRNA 29b-2
ENSG00000276181	MIR6794	-2.37397	0.192914	0.00675618	0.0202205	microRNA 6794
ENSG00000207619	MIR585	-1.16102	0.447195	0.00678142	0.0202481	microRNA 585
ENSG00000283749	MIR4781	-1.72276	0.302969	0.00683284	0.0203535	microRNA 4781
ENSG00000207349	RNVU1-17	0.696777	1.62088	0.006882	0.0204517	RNA, variant U1 small nuclear 17
ENSG00000199377	RNU5F-1	1.45909	2.74935	0.0070159	0.0208007	RNA, U5F small nuclear 1
ENSG00000265503	MIR1269B	-0.553002	0.6816	0.00705616	0.020871	microRNA 1269b
ENSG00000265083	MIR3691	-1.50794	0.351612	0.00715051	0.021045	microRNA 3691
ENSG00000238923	RNU7-1	-0.893917	0.538151	0.00714546	0.021045	RNA, U7 small nuclear 1
ENSG00000221241	SNORD88A	-0.789415	0.578579	0.00716497	0.021045	small nucleolar RNA, C/D box 88A
ENSG00000207014	SNORD116-3	0.495211	1.40953	0.00745359	0.0218419	small nucleolar RNA, C/D box 116-3
ENSG00000199035	MIR103A1	-0.564976	0.675967	0.00753618	0.0220329	microRNA 103a-1
ENSG00000238317	SNORD11	0.828333	1.77563	0.00760205	0.0221741	small nucleolar RNA, C/D box 11
ENSG00000221539	SNORD99	0.488105	1.4026	0.00770158	0.0224127	small nucleolar RNA, C/D box 99
ENSG00000207137	SNORD116-13	0.892317	1.85615	0.00782207	0.022711	small nucleolar RNA, C/D box 116-13
ENSG00000211491	MIR320D1	-0.932597	0.523915	0.00812792	0.0235449	microRNA 320d-1
ENSG00000284583	MIR935	-0.630657	0.645882	0.00820641	0.0237178	microRNA 935
ENSG00000201882	snoU2-30	0.471447	1.3865	0.00845875	0.0243913	Small nucleolar RNA U2-30
ENSG00000264857	MIR5696	-2.23853	0.211902	0.00923941	0.0264612	microRNA 5696
ENSG00000284336	MIR2277	-0.846085	0.556292	0.00920266	0.0264612	microRNA 2277
ENSG00000284331	MIR4741	-2.92816	0.131382	0.00922408	0.0264612	microRNA 4741
ENSG00000207924	MIR196A2	-0.472206	0.720862	0.00928589	0.0265341	microRNA 196a-2
ENSG00000212607	SNORA3B	0.897214	1.86247	0.00988618	0.0281857	small nucleolar RNA, H/ACA box 3B
ENSG00000264755	MIR3131	-2.28216	0.20559	0.0102108	0.0290455	microRNA 3131
ENSG00000207215	U3	1.99245	3.97911	0.0103873	0.0294811	Small nucleolar RNA U3
ENSG00000207785	MIR500A	-0.605751	0.657129	0.0107096	0.0303277	microRNA 500a
ENSG00000199024	MIR103A2	-0.527157	0.693921	0.010755	0.0303883	microRNA 103a-2
ENSG00000223001	RNU2-61P	0.542286	1.45628	0.0108352	0.0305465	RNA, U2 small nuclear 61, pseudogene
ENSG00000272344	SNORD114-21	-0.644664	0.639642	0.0111322	0.0313139	small nucleolar RNA, C/D box 114-21
ENSG00000200620	SNORA7	-1.4207	0.373531	0.0112164	0.0314808	Small nucleolar RNA SNORA7
ENSG00000221464	MIR1271	-1.41299	0.375532	0.0112907	0.0316189	microRNA 1271
ENSG00000206688	SNORD116-18	0.506803	1.4209	0.0114155	0.0318979	small nucleolar RNA, C/D box 116-18
ENSG00000284224	MIR937	-1.09634	0.467702	0.0115867	0.0323047	microRNA 937
ENSG00000266383	MIR5002	-1.11722	0.460981	0.0118404	0.0329392	microRNA 5002
ENSG00000207410	SNORA8	4.54144	23.2868	0.012342	0.034184	Small nucleolar RNA SNORA8
ENSG00000202503	SNORD34	0.488916	1.40339	0.0123397	0.034184	small nucleolar RNA, C/D box 34
ENSG00000207779	MIR15B	-0.596873	0.661186	0.012751	0.0352397	microRNA 15b
ENSG00000275072	SNORD50B	0.525237	1.43917	0.013175	0.0363321	small nucleolar RNA, C/D box 50B
ENSG00000201823	SNORD48	0.471085	1.38615	0.0134233	0.0369142	small nucleolar RNA, C/D box 48
ENSG00000275110	MIR6087	0.719814	1.64697	0.0134446	0.0369142	microRNA 6087
ENSG00000207168	SNORA15	2.23122	4.69529	0.0136177	0.0373084	small nucleolar RNA, H/ACA box 15
ENSG00000239002	SCARNA10	0.504733	1.41886	0.013723	0.0375154	small Cajal body-specific RNA 10
ENSG00000284163	MIR3620	-1.76954	0.293302	0.0141411	0.0385749	microRNA 3620
ENSG00000199161	MIR126	-0.471622	0.721153	0.0142942	0.0389087	microRNA 126
ENSG00000273544	SNORA44	0.897552	1.8629	0.0144352	0.0392078	small nucleolar RNA, H/ACA box 44
ENSG00000199568	RNU5A-1	-0.563823	0.676507	0.0152175	0.0412439	RNA, U5A small nuclear 1
ENSG00000207635	MIR499A	-1.41763	0.374328	0.0153032	0.0413873	microRNA 499a
ENSG00000206785	SNORA15	2.37497	5.18724	0.0153753	0.0414936	Small nucleolar RNA SNORA15
ENSG00000207701	MIR597	-1.83146	0.280981	0.0156687	0.0421952	microRNA 597
ENSG00000231587	SNORD62B	-0.365334	0.776289	0.015764	0.0423616	small nucleolar RNA, C/D box 62B
ENSG00000202363	SNORA62	0.645295	1.56406	0.0162779	0.0436497	small nucleolar RNA, H/ACA box 62
ENSG00000207698	MIR32	-0.676329	0.625755	0.0172457	0.0461468	microRNA 32
ENSG00000283561	MIR376A2	-3.75382	0.0741287	0.0174598	0.0466211	microRNA 376a-2
ENSG00000235284	SNORD62A	-0.367714	0.77501	0.017654	0.0470402	small nucleolar RNA, C/D box 62A
ENSG00000271852	SNORD11B	0.63362	1.55145	0.0184343	0.0490157	small nucleolar RNA, C/D box 11B
ENSG00000252468	RNU2-57P	0.616349	1.53299	0.0184861	0.0490504	RNA, U2 small nuclear 57, pseudogene
ENSG00000251896	SNORD116-27	0.514491	1.42849	0.0186916	0.0493881	small nucleolar RNA, C/D box 116-27
ENSG00000284464	MIR1306	-0.925422	0.526526	0.0186778	0.0493881	microRNA 1306
ENSG00000198987	MIR16-2	-0.473893	0.720019	0.0188449	0.0496893	microRNA 16-2
