# Supplementary material for: FUS regulates a subset of snoRNA expression and modulates the level of rRNA modifications
Source: Sci Rep. 2023 Feb 20;13:2974. doi: 10.1038/s41598-023-30068-2 (PMC9941101; doi:10.1038/s41598-023-30068-2)
Supplement: Supplementary file 3 — Supplementary Information 3. [file 41598_2023_30068_MOESM3_ESM.xlsx]

## Sheet: S2A-MethScore_rRNA
Supplementary Table S2A. RiboMeth-seq results_rRNA
Position	Hek_293T_WT1	Hek_293T_WT2	Hek_293T_WT3	Hek_293T_FUSKO1	Hek_293T_FUSKO2	Hek_293T_FUSKO3	SH.SY5Y_Proli_WT1	SH.SY5Y_Proli_WT2	SH.SY5Y_Proli_WT3	SH.SY5Y_Proli_FUSKO1	SH.SY5Y_Proli_FUSKO2	SH.SY5Y_Proli_FUSKO3	SH.SY5Y_Diff_WT1	SH.SY5Y_Diff_WT2	SH.SY5Y_Diff_WT3	SH.SY5Y_Diff_FUSKO1	SH.SY5Y_Diff_FUSKO2	SH.SY5Y_Diff_FUSKO3	SH.SY5Y_Diff_FUSR495X_1	SH.SY5Y_Diff_FUSR495X_2	SH.SY5Y_Diff_FUSR495X_3
18S-Am27	0.992555	0.992555	0.975548	0.979842	0.982881	0.983467	0.992273	0.980698	0.986972	0.990439	0.986126	0.983709	0.992728	0.982063	0.993985	0.990867	0.989784	0.987424	0.99323	0.992109	0.985679
18S-Am99	0.966617	0.966617	0.954189	0.9615	0.948722	0.966317	0.940151	0.932857	0.936308	0.974835	0.948425	0.955719	0.960369	0.947813	0.896971	0.982057	0.971285	0.954877	0.988797	0.974622	0.96405
18S-Um116	0.933563	0.933563	0.969684	0.96691	0.969564	0.957634	0.911229	0.934223	0.909662	0.962132	0.953989	0.928987	0.932717	0.943554	0.927232	0.968855	0.95759	0.930881	0.972236	0.966815	0.944642
18S-Um121	0.960751	0.960751	0.951785	0.950937	0.953495	0.949381	0.926548	0.93781	0.934555	0.957284	0.939086	0.92528	0.955766	0.951738	0.941642	0.971595	0.960661	0.952678	0.980434	0.973739	0.961291
18S-Am159	0.974447	0.974447	0.970477	0.978903	0.974198	0.960011	0.959833	0.959894	0.961615	0.973282	0.968965	0.949309	0.968984	0.969744	0.975221	0.987118	0.977075	0.947676	0.988151	0.988319	0.959966
18S-Am166	0.979658	0.979658	0.98068	0.965301	0.972461	0.961677	0.981362	0.982396	0.973593	0.989069	0.986891	0.970301	0.984382	0.981037	0.985448	0.98787	0.990869	0.967251	0.99425	0.994369	0.979095
18S-Um172	0.955612	0.955612	0.965545	0.904424	0.964231	0.863822	0.926205	0.914882	0.923289	0.917503	0.958123	0.91616	0.940072	0.92868	0.90352	0.953582	0.962108	0.914893	0.969131	0.969955	0.942934
18S-Cm174	0.903706	0.903706	0.931213	0.91623	0.916467	0.839201	0.828946	0.809108	0.849416	0.868477	0.838688	0.81987	0.873709	0.892436	0.849305	0.907085	0.892261	0.851625	0.948044	0.947648	0.917942
18S-Um354	0	0	0.0558286	0.220029	0.338281	0.365368	0.301663	0.530057	0.485769	0.587684	0.60407	0.634063	0.540927	0.629508	0.594979	0.682396	0.740284	0.700421	0.85	0.855183	0.845588
18S-Um428	0.88977	0.88977	0.91081	0.954659	0.944349	0.928839	0.904619	0.914733	0.887194	0.934831	0.931861	0.919576	0.917427	0.929742	0.925712	0.958143	0.944165	0.936446	0.975785	0.979193	0.965315
18S-Gm436	0.548075	0.548075	0.598541	0.595543	0.6838	0.675621	0.474698	0.493606	0.445587	0.643191	0.641649	0.587625	0.644831	0.635873	0.552437	0.745017	0.771877	0.704465	0.883862	0.874373	0.831198
18S-Cm462	0.861603	0.861603	0.959625	0.96575	0.901661	0.942711	0.819344	0.967711	0.767527	0.964618	0.897125	0.94819	0.851201	0.974922	0.604482	0.990198	0.916042	0.950178	0.983266	0.905052	0.95353
18S-Am468	0.970758	0.970758	0.965043	0.957713	0.961712	0.899	0.886834	0.923927	0.877331	0.938444	0.914342	0.811154	0.925358	0.941539	0.805534	0.958412	0.94434	0.857162	0.970491	0.968844	0.879968
18S-Am484	0.966026	0.966026	0.974495	0.954009	0.967199	0.905684	0.962422	0.970859	0.951521	0.950621	0.969667	0.92556	0.975744	0.965238	0.917798	0.972351	0.978232	0.949403	0.962754	0.980593	0.943005
18S-Gm509	0.969049	0.969049	0.971644	0.950277	0.952905	0.901862	0.960564	0.96498	0.963852	0.972654	0.972354	0.951182	0.957345	0.974193	0.963088	0.97912	0.973223	0.954226	0.977596	0.975804	0.955723
18S-Am512	0.974622	0.974622	0.974905	0.959213	0.950606	0.958186	0.979687	0.98451	0.977158	0.980398	0.987627	0.966514	0.974632	0.981539	0.986697	0.987706	0.991048	0.96528	0.983888	0.990093	0.972202
18S-Cm517	0.926155	0.926155	0.889408	0.900273	0.928946	0.827385	0.906049	0.873849	0.893374	0.874588	0.902925	0.858449	0.949491	0.945561	0.912658	0.966394	0.9738	0.933932	0.954126	0.965389	0.923887
18S-Am576	0.555498	0.555498	0.606805	0.648953	0.633316	0.638	0.186017	0.152103	0.240918	0.0629399	0.126192	0.0869254	0.199349	0.120987	0.078179	0.123286	0.119474	0.00127247	0.134137	0.113055	0.0420641
18S-Am590	0.970833	0.970833	0.949476	0.973765	0.98383	0.97134	0.98207	0.964967	0.984003	0.988498	0.991573	0.966618	0.983398	0.964623	0.99719	0.992901	0.991074	0.960465	0.989636	0.991743	0.962879
18S-Gm601	0.981185	0.981185	0.979996	0.982637	0.986775	0.977229	0.974002	0.981679	0.966209	0.986541	0.987628	0.941683	0.986251	0.978381	0.985162	0.987101	0.986772	0.954658	0.988966	0.988685	0.958793
18S-Um627	0.971246	0.971246	0.977221	0.966328	0.967732	0.864531	0.945138	0.9243	0.932504	0.963705	0.969875	0.886332	0.964825	0.955221	0.930506	0.983839	0.976697	0.92655	0.985516	0.983726	0.938222
18S-Gm644	0.920943	0.920943	0.971134	0.976191	0.957887	0.919287	0.915674	0.980041	0.949661	0.985253	0.975829	0.937391	0.920884	0.978544	0.95853	0.993076	0.975711	0.953431	0.990439	0.980806	0.942014
18S-Am668	0.914126	0.914126	0.914996	0.932113	0.921727	0.869415	0.882144	0.880717	0.869835	0.876963	0.908446	0.813622	0.946169	0.945189	0.960095	0.947358	0.952743	0.863296	0.925517	0.941617	0.868628
18S-Gm683	0.972118	0.972118	0.985484	0.942981	0.952475	0.948888	0.961627	0.970734	0.952132	0.96568	0.990634	0.965522	0.967107	0.978134	0.947803	0.975245	0.988083	0.962578	0.979753	0.991252	0.962907
18S-Cm797	0.923397	0.923397	0.910696	0.926216	0.956163	0.747247	0.941571	0.944889	0.934869	0.938573	0.964371	0.901603	0.929401	0.957247	0.90868	0.977239	0.97898	0.942808	0.971339	0.980211	0.950132
18S-Um799	0.959382	0.959382	0.952504	0.95928	0.943192	0.938951	0.956203	0.957512	0.96527	0.968512	0.961768	0.945259	0.978794	0.968292	0.948934	0.984187	0.980236	0.964679	0.982486	0.982997	0.967793
18S-Gm867	0.740353	0.740353	0.79066	0.805159	0.834266	0.812884	0.898525	0.907123	0.915464	0.912628	0.937342	0.930227	0.919454	0.933622	0.930184	0.964488	0.96324	0.952872	0.974144	0.971971	0.960215
18S-Am1031	0.924742	0.924742	0.973188	0.974005	0.977471	0.967774	0.936397	0.973636	0.945553	0.989101	0.976744	0.956858	0.966825	0.978314	0.947424	0.986548	0.984577	0.961582	0.987028	0.983593	0.961081
18S-Cm1272	0.422611	0.422611	0.325312	0.659538	0.518556	0.633982	0.616998	0.56731	0.569597	0.771415	0.657151	0.688839	0.655936	0.669408	0.753647	0.837945	0.758437	0.826186	0.832505	0.788828	0.806827
18S-Um1288	0.97831	0.97831	0.936937	0.964289	0.961419	0.926828	0.96846	0.940464	0.959084	0.970657	0.972917	0.953354	0.980625	0.95898	0.947188	0.986601	0.979828	0.970733	0.986958	0.98384	0.971521
18S-Um1326	0.959813	0.959813	0.970472	0.96679	0.98445	0.946961	0.962757	0.974377	0.968665	0.967231	0.983224	0.954481	0.962413	0.973225	0.961034	0.982141	0.985369	0.961005	0.97818	0.990034	0.957577
18S-Gm1328	0.970939	0.970939	0.982021	0.985149	0.987337	0.968667	0.981242	0.979994	0.980518	0.991744	0.992793	0.963685	0.978744	0.974159	0.984465	0.989897	0.994269	0.957518	0.989351	0.994494	0.969512
18S-Am1383	0.928922	0.928922	0.982694	0.986747	0.979901	0.982074	0.930493	0.978942	0.959507	0.989991	0.987078	0.984465	0.954283	0.986725	0.937334	0.993781	0.986967	0.982268	0.993373	0.99156	0.987571
18S-Cm1391	0.98226	0.98226	0.959631	0.978508	0.970344	0.933083	0.97225	0.929639	0.961983	0.991871	0.982831	0.968198	0.971159	0.954691	0.935602	0.988789	0.986452	0.981913	0.990713	0.987793	0.983785
18S-Cm1440	0.0709161	0.0709161	0.00132369	0.297152	0.181303	0.0952436	0.387336	0.267107	0.574157	0.364162	0.466861	0.412741	0.41849	0.307077	0.501453	0.572552	0.503757	0.487775	0.538393	0.593619	0.539528
18S-Um1442	0.962258	0.962258	0.99081	0.979841	0.976516	0.950688	0.962252	0.989974	0.977949	0.991585	0.986372	0.979301	0.96567	0.984721	0.960595	0.989774	0.98548	0.976465	0.990477	0.987742	0.971033
18S-Gm1447	0.647059	0.647059	0.740429	0.703445	0.764836	0.518642	0.56757	0.704499	0.658454	0.501268	0.601162	0.548866	0.629975	0.75019	0.569116	0.713507	0.740737	0.698161	0.745543	0.781174	0.74251
18S-Gm1490	0.979638	0.979638	0.989294	0.967605	0.980946	0.935766	0.980619	0.984304	0.974992	0.976883	0.988551	0.961341	0.972151	0.981325	0.971847	0.989577	0.988423	0.975029	0.98728	0.993765	0.970262
18S-Am1678	0.96797	0.96797	0.974206	0.969895	0.978477	0.93377	0.968692	0.979191	0.971328	0.976201	0.971866	0.898035	0.982215	0.982373	0.972333	0.983625	0.983825	0.904388	0.984599	0.990315	0.914133
18S-Cm1703	0.953431	0.953431	0.964602	0.975769	0.97408	0.923904	0.916506	0.9504	0.908473	0.9465	0.960166	0.919525	0.942571	0.948747	0.931119	0.970476	0.970854	0.929305	0.974362	0.978168	0.931775
18S-Um1804	0.893596	0.893596	0.910798	0.90592	0.90237	0.906924	0.906828	0.941738	0.926165	0.938766	0.931779	0.918693	0.935598	0.952378	0.925636	0.961248	0.94766	0.953099	0.977005	0.97511	0.968629
28S-Am398	0.89162	0.89162	0.917792	0.950105	0.953119	0.960807	0.963903	0.961288	0.945739	0.967838	0.977842	0.941853	0.967353	0.961133	0.948506	0.978492	0.98261	0.950249	0.972762	0.983301	0.956816
28S-Am400	0.938825	0.938825	0.947866	0.951101	0.97239	0.941941	0.963111	0.978515	0.971181	0.927609	0.983533	0.939517	0.969733	0.980318	0.966743	0.981111	0.98634	0.950227	0.966535	0.989447	0.952037
28S-Gm1316	0.82365	0.82365	0.819086	0.875292	0.86418	0.865381	0.769062	0.776124	0.806435	0.756743	0.767228	0.801319	0.792779	0.818858	0.838827	0.881011	0.860838	0.848695	0.88364	0.872647	0.868546
28S-Am1323	0.376907	0.376907	0.345437	0.324487	0.337621	0.656449	0.469213	0.528501	0.473459	0.467698	0.450256	0.371576	0.549935	0.539574	0.790157	0.440212	0.469329	0.437067	0.421021	0.403008	0.392792
28S-Am1326	0.958547	0.958547	0.983054	0.974245	0.979074	0.965841	0.954612	0.984889	0.940471	0.976085	0.983934	0.960485	0.969314	0.987396	0.948987	0.979788	0.978591	0.967124	0.980005	0.984745	0.971408
28S-Cm1340	0.811804	0.811804	0.82832	0.839921	0.777527	0.795395	0.919798	0.939165	0.959428	0.965461	0.952787	0.945073	0.934479	0.95236	0.919213	0.96726	0.94663	0.923832	0.969836	0.951359	0.946787
28S-Gm1522	0.889341	0.889341	0.894492	0.937091	0.934612	0.911096	0.931484	0.94651	0.951909	0.945747	0.949891	0.926639	0.966218	0.968317	0.969675	0.974439	0.973779	0.959571	0.979295	0.970189	0.961344
28S-Am1524	0.942353	0.942353	0.918264	0.945751	0.911181	0.794034	0.953926	0.912825	0.938803	0.964232	0.936347	0.700172	0.965242	0.948865	0.98798	0.972713	0.951378	0.723979	0.975315	0.959463	0.777552
28S-Am1534	0.958531	0.958531	0.983205	0.986248	0.986304	0.991818	0.967047	0.987262	0.97769	0.991776	0.991834	0.98088	0.980985	0.989467	0.988322	0.992256	0.991218	0.983858	0.993195	0.993664	0.986965
28S-Gm1625	0.952013	0.952013	0.961569	0.932654	0.970254	0.923761	0.963263	0.970507	0.968614	0.935905	0.975856	0.940683	0.966193	0.964312	0.95628	0.963837	0.97844	0.949429	0.962184	0.983191	0.956429
28S-Gm1760	0.930715	0.930715	0.922485	0.967211	0.967773	0.948114	0.960461	0.956797	0.97122	0.967886	0.97341	0.945355	0.964155	0.96923	0.971942	0.97929	0.971249	0.956523	0.979844	0.983339	0.947916
28S-Am1871	0.978324	0.978324	0.988735	0.976411	0.988825	0.974634	0.979552	0.97378	0.972501	0.979888	0.986312	0.965272	0.97871	0.987598	0.986577	0.986687	0.987128	0.974149	0.988734	0.989893	0.969487
28S-Cm1881	0.208041	0.208041	0.43351	0.382329	0.326259	0.344288	0.579466	0.666072	0.558851	0.741878	0.641914	0.586573	0.6972	0.752764	0.584612	0.805709	0.751306	0.757397	0.857734	0.801878	0.768195
28S-Cm2351	0.972787	0.972787	0.964075	0.983973	0.982755	0.932638	0.961271	0.95698	0.953123	0.957568	0.968221	0.944221	0.951501	0.960577	0.899722	0.977603	0.982605	0.956865	0.982101	0.982786	0.962846
28S-Am2363	0.977203	0.977203	0.985013	0.982718	0.979551	0.974693	0.96685	0.982325	0.974963	0.989426	0.982258	0.976404	0.974704	0.97409	0.977114	0.991928	0.988344	0.976957	0.991652	0.989344	0.974334
28S-Gm2364	0.982673	0.982673	0.98101	0.990259	0.987747	0.984824	0.984544	0.986861	0.984025	0.992726	0.99071	0.983202	0.980538	0.984241	0.986555	0.993368	0.992315	0.979812	0.990884	0.993309	0.980733
28S-Cm2365	0.950194	0.950194	0.964878	0.970585	0.97175	0.94394	0.895631	0.917116	0.895173	0.920553	0.92058	0.907608	0.943188	0.935138	0.920486	0.9481	0.942955	0.922336	0.955874	0.959905	0.945227
28S-Am2401	0.742452	0.742452	0.78418	0.872522	0.880835	0.845544	0.861616	0.9045	0.904594	0.884597	0.907928	0.889707	0.892571	0.926861	0.873497	0.947341	0.945088	0.937711	0.959818	0.96466	0.954582
28S-Um2415	0.936062	0.936062	0.953821	0.93838	0.962655	0.925416	0.912502	0.918661	0.932198	0.928797	0.952005	0.912986	0.941277	0.956104	0.957405	0.966792	0.968958	0.949084	0.958815	0.965349	0.948968
28S-Cm2422	0.879856	0.879856	0.890375	0.90678	0.914272	0.802346	0.942572	0.973322	0.939075	0.962367	0.967259	0.916367	0.910393	0.977185	0.675862	0.978874	0.974951	0.954602	0.977077	0.97934	0.951895
28S-Gm2424	0.926904	0.926904	0.922875	0.937411	0.947857	0.941449	0.970954	0.967916	0.970185	0.982219	0.978137	0.97191	0.97652	0.97374	0.951278	0.984868	0.986381	0.955496	0.986226	0.99016	0.972327
28S-Am2787	0.749606	0.749606	0.769365	0.686446	0.740212	0.803384	0.853678	0.823035	0.817508	0.877825	0.839876	0.848883	0.863822	0.836344	0.86605	0.898129	0.88921	0.870208	0.909206	0.920856	0.917519
28S-Cm2804	0.876814	0.876814	0.875266	0.936199	0.926881	0.916846	0.95194	0.96004	0.936142	0.966069	0.954025	0.949018	0.950425	0.964128	0.944282	0.976831	0.963611	0.965211	0.986117	0.967598	0.975738
28S-Am2815	0.985912	0.985912	0.988193	0.983052	0.986556	0.983206	0.984704	0.979259	0.977516	0.984133	0.991418	0.987095	0.986356	0.985983	0.985485	0.992137	0.99206	0.985593	0.994232	0.994939	0.989172
28S-Cm2824	0.965007	0.965007	0.972084	0.986166	0.980103	0.92263	0.943339	0.978073	0.945444	0.98687	0.971729	0.955999	0.962578	0.98081	0.793766	0.985647	0.983356	0.962906	0.988997	0.980209	0.971347
28S-Um2837	0.977965	0.977965	0.973062	0.984046	0.98927	0.96343	0.979917	0.986489	0.974843	0.982523	0.988938	0.967186	0.988636	0.983832	0.95592	0.99159	0.992115	0.963699	0.990948	0.99226	0.949388
28S-Cm2861	0.647891	0.647891	0.637892	0.678035	0.81555	0.885125	0.909747	0.90643	0.891669	0.927787	0.950317	0.924363	0.921764	0.879042	0.970383	0.915125	0.95172	0.913373	0.940015	0.954613	0.921783
28S-Gm2876	0.31809	0.31809	0.47012	0.505278	0.650343	0.470416	0.759601	0.845877	0.823277	0.867749	0.90074	0.877911	0.799861	0.852504	0.826061	0.908917	0.924025	0.89767	0.940136	0.947644	0.932081
28S-Gm3627	0.87511	0.87511	0.858939	0.940191	0.942314	0.883828	0.853632	0.830098	0.908247	0.932687	0.945345	0.8667	0.892715	0.86797	0.945176	0.953668	0.964572	0.879611	0.955903	0.964966	0.921303
28S-Cm3701	0.978559	0.978559	0.979902	0.986943	0.980563	0.970921	0.965058	0.971074	0.972508	0.987596	0.977989	0.957243	0.978927	0.977803	0.985217	0.986442	0.981243	0.966953	0.985839	0.984537	0.968421
28S-Am3718	0.948551	0.948551	0.876721	0.938663	0.959856	0.854021	0.950538	0.884768	0.942133	0.91732	0.939136	0.744475	0.958764	0.931177	0.953833	0.959076	0.960504	0.761917	0.964707	0.965736	0.78614
28S-Am3724	0.977837	0.977837	0.987566	0.982177	0.988141	0.977146	0.974244	0.981815	0.970523	0.982915	0.984346	0.950632	0.976301	0.985652	0.968773	0.986988	0.983282	0.963305	0.988987	0.984457	0.97053
28S-Gm3744	0.866853	0.866853	0.888827	0.887635	0.891644	0.845926	0.903451	0.925701	0.925255	0.927043	0.945759	0.896723	0.93425	0.935255	0.927651	0.960475	0.960257	0.912114	0.965106	0.964981	0.919694
28S-Am3760	0.976935	0.976935	0.986655	0.992481	0.988218	0.978313	0.980061	0.988614	0.966325	0.995029	0.991263	0.971834	0.975729	0.989275	0.975189	0.991255	0.990835	0.971089	0.994326	0.991743	0.967834
28S-Am3785	0.94177	0.94177	0.92807	0.967637	0.925898	0.959551	0.953479	0.942483	0.956889	0.979304	0.934965	0.93065	0.967368	0.954385	0.985763	0.984064	0.948556	0.93613	0.980009	0.944718	0.941107
28S-Gm3792	0.976572	0.976572	0.964959	0.991943	0.984971	0.980616	0.980809	0.974525	0.974481	0.992073	0.983144	0.979698	0.970764	0.970849	0.962571	0.993695	0.987947	0.977293	0.991259	0.987837	0.980787
28S-Cm3808	0.910923	0.910923	0.820015	0.929457	0.948265	0.907226	0.965987	0.970344	0.973356	0.977637	0.983114	0.938067	0.969109	0.975953	0.978613	0.986273	0.986585	0.947491	0.990634	0.992731	0.949442
28S-Pseudo Um3818	0.967535	0.967535	0.975896	0.968452	0.981862	0.964572	0.968576	0.979634	0.966317	0.973894	0.978109	0.950964	0.97965	0.982245	0.967496	0.987476	0.98149	0.939907	0.986122	0.986582	0.940089
28S-Am3825	0.911578	0.911578	0.949438	0.974145	0.980889	0.948493	0.924954	0.954563	0.940256	0.985439	0.974522	0.92383	0.954966	0.960654	0.95304	0.988163	0.982906	0.933628	0.99066	0.984048	0.952181
28S-Am3830	0.962134	0.962134	0.96295	0.984826	0.977197	0.954912	0.961816	0.960346	0.957977	0.980039	0.983362	0.933725	0.969259	0.95474	0.965766	0.981909	0.984942	0.952668	0.98446	0.986777	0.961057
28S-Cm3841	0.899153	0.899153	0.970652	0.980231	0.960037	0.957357	0.862767	0.965178	0.90683	0.97695	0.96419	0.932857	0.883389	0.966414	0.915134	0.989647	0.974036	0.970299	0.985681	0.973117	0.969562
28S-Am3867	0.676701	0.676701	0.706376	0.660555	0.725526	0.7408	0.822941	0.837449	0.777046	0.817274	0.857528	0.829367	0.801449	0.836662	0.761056	0.845527	0.878545	0.872027	0.889015	0.916439	0.892568
28S-Cm3869	0.870702	0.870702	0.922461	0.939699	0.921089	0.852505	0.890607	0.97578	0.915254	0.983157	0.930839	0.939627	0.89775	0.978125	0.88925	0.990009	0.961313	0.957235	0.988825	0.958571	0.955999
28S-Cm3887	0.968154	0.968154	0.974929	0.984141	0.979899	0.978104	0.977485	0.979215	0.977238	0.987489	0.986094	0.97559	0.982625	0.979837	0.982972	0.989395	0.986133	0.985398	0.988658	0.981802	0.979161
28S-Gm3899	0.935518	0.935518	0.925229	0.94197	0.930004	0.926753	0.96994	0.965969	0.960899	0.980355	0.96746	0.960731	0.976507	0.975374	0.970325	0.974735	0.975615	0.95701	0.977038	0.97299	0.956846
28S-Um3925	0.859009	0.859009	0.950932	0.956131	0.845025	0.688382	0.737347	0.978958	0.578564	0.943092	0.824012	0.859999	0.830698	0.988646	0.475539	0.98989	0.880656	0.953309	0.986522	0.90878	0.932481
28S-Gm3944	0.949897	0.949897	0.939788	0.902931	0.924765	0.674993	0.951672	0.943334	0.928378	0.771422	0.95398	0.795318	0.946076	0.951573	0.875086	0.962622	0.958756	0.898937	0.932403	0.971588	0.900253
28S-Gm4042	0.506421	0.506421	0.375888	0.660877	0.551076	0.683664	0.736434	0.737385	0.751352	0.821548	0.798033	0.778577	0.767339	0.747359	0.84838	0.862104	0.85849	0.824605	0.859971	0.863424	0.855846
28S-Cm4054	0.974898	0.974898	0.960449	0.981286	0.971133	0.966208	0.966989	0.968826	0.946082	0.990285	0.980686	0.974936	0.979879	0.96329	0.927623	0.994147	0.9837	0.986631	0.992681	0.985588	0.985669
28S-Gm4196	0.9572	0.9572	0.955259	0.969022	0.963042	0.952691	0.971303	0.9753	0.972304	0.969892	0.972093	0.962329	0.955144	0.969098	0.96753	0.983568	0.970341	0.965117	0.979991	0.979569	0.971072
28S-Um4227	0.957412	0.957412	0.953223	0.975985	0.968318	0.965718	0.978322	0.984139	0.9808	0.985794	0.983054	0.975221	0.983049	0.984191	0.97605	0.990176	0.98285	0.980135	0.99213	0.990559	0.982664
28S-Gm4228	0.965353	0.965353	0.961876	0.98772	0.983147	0.989625	0.986102	0.984483	0.98837	0.99634	0.993627	0.976398	0.988884	0.984045	0.989426	0.994493	0.99345	0.980406	0.996701	0.992991	0.984245
28S-Um4306	0.937435	0.937435	0.961164	0.959539	0.952995	0.725803	0.954952	0.964257	0.933847	0.955726	0.96679	0.729264	0.944834	0.956653	0.894567	0.97189	0.967476	0.708896	0.96663	0.976533	0.77931
28S-Gm4370	0.884403	0.884403	0.910754	0.881491	0.882119	0.821836	0.942234	0.942857	0.937926	0.951219	0.966032	0.903649	0.945296	0.949588	0.951863	0.96794	0.965483	0.921031	0.975274	0.975785	0.938356
28S-Gm4392	0.988679	0.988679	0.989737	0.97756	0.988293	0.967987	0.980434	0.974459	0.983221	0.959313	0.984501	0.971386	0.981789	0.982487	0.981749	0.988647	0.989078	0.979615	0.988949	0.990418	0.981141
28S-Cm4456	0.914368	0.914368	0.898061	0.954804	0.957422	0.864969	0.910738	0.920261	0.92554	0.958788	0.958852	0.923934	0.927642	0.928176	0.888769	0.980924	0.978033	0.954424	0.98693	0.987373	0.964471
28S-Gm4494	0.976532	0.976532	0.986696	0.968591	0.980511	0.961707	0.970326	0.981246	0.970725	0.977529	0.990859	0.955609	0.980035	0.983926	0.96607	0.980643	0.986353	0.95541	0.979213	0.984629	0.97314
28S-Um4498	0.866807	0.866807	0.912141	0.914065	0.910037	0.924695	0.911541	0.9426	0.907938	0.956478	0.941925	0.931453	0.944758	0.964857	0.946229	0.964118	0.960435	0.952248	0.964725	0.957321	0.959339
28S-Gm4499	0.935534	0.935534	0.946451	0.956577	0.946838	0.950895	0.952363	0.965628	0.938443	0.970137	0.943763	0.931338	0.968396	0.972438	0.974988	0.983782	0.977961	0.957068	0.96867	0.975737	0.959502
28S-Am4523	0.965064	0.965064	0.968524	0.976109	0.987034	0.979934	0.980677	0.985332	0.985579	0.989314	0.991813	0.97273	0.983116	0.981966	0.983229	0.991263	0.991066	0.974047	0.991689	0.992152	0.966563
28S-Cm4536	0.952422	0.952422	0.977857	0.986038	0.974676	0.954528	0.946058	0.98132	0.743974	0.974176	0.971708	0.962776	0.932189	0.98346	0.860155	0.98861	0.984576	0.975261	0.989905	0.984951	0.97006
28S-Am4571	0.733226	0.733226	0.747024	0.757396	0.779681	0.755256	0.706221	0.700669	0.73285	0.742834	0.777264	0.76477	0.766562	0.80211	0.808479	0.779812	0.773526	0.781258	0.789248	0.796971	0.778994
28S-Am4590	0.741412	0.741412	0.874515	0.774146	0.686833	0.851133	0.848317	0.926676	0.834059	0.930639	0.87741	0.93228	0.915798	0.933724	0.873787	0.929434	0.892316	0.926834	0.930767	0.90355	0.928516
28S-Gm4618	0.84989	0.84989	0.871814	0.898545	0.872464	0.782592	0.964149	0.966948	0.940455	0.97786	0.966415	0.922183	0.959818	0.953932	0.930839	0.977088	0.970928	0.944796	0.977919	0.980756	0.953546
28S-Um4620	0.752913	0.752913	0.794948	0.83581	0.764646	0.804653	0.898224	0.950428	0.880318	0.953117	0.934984	0.934224	0.91094	0.943951	0.894539	0.951995	0.935441	0.923521	0.952655	0.934526	0.928739
28S-Gm4623	0.914149	0.914149	0.932238	0.900728	0.945594	0.798778	0.94225	0.955267	0.938622	0.952191	0.973134	0.821441	0.936602	0.937933	0.918396	0.936739	0.958637	0.823311	0.943066	0.96873	0.84767
28S-Gm4637	0.76676	0.76676	0.730623	0.770774	0.763601	0.787663	0.916675	0.899124	0.914296	0.944947	0.932551	0.924739	0.911977	0.894197	0.926601	0.932531	0.926939	0.94167	0.918453	0.910004	0.93029
5.8S-Um14	0.0566912	0.0566912	0.0543907	0.238002	0.14632	0.717352	0.510759	0.563416	0.554618	0.571352	0.506286	0.652824	0.656943	0.603017	0.842439	0.586454	0.719453	0.682573	0.560106	0.639893	0.690762
5.8S-Gm75	0.920598	0.920598	0.983819	0.983566	0.967987	0.926961	0.935723	0.983508	0.935741	0.980372	0.970523	0.951279	0.943287	0.983145	0.953253	0.993097	0.980515	0.96539	0.985421	0.980428	0.969399

## Sheet: S2B-MethScore_snRNA
Supplementary Table S2B. RiboMeth-seq results_snRNA
Position	HEK293T_WT	Std.dev.	HEK293T_FUSKO	Std.dev.	SH-SY5Y_WT_Proli	Std.dev.	SH-SY5Y_FUSKO_Proli	Std.dev.	SH-SY5Y_WT_Diff	Std.dev.	SH-SY5Y_FUSKO_Diff	Std.dev.	SH-SY5Y_FUSR495X_Diff	Std.dev.
RNU1-Am70	0.883829	0.0119533	0.946942	0.0224209	0.894814	0.0341648	0.935127	0.0225377	0.952286	0.0117114	0.957069	0.0090546	0.966717	0.00856879
RNU2-Gm11	0.93116	0.0103324	0.918326	0.0129091	0.906328	0.00561861	0.930031	0.0136275	0.879518	0.0198354	0.900761	0.00988613	0.923005	0.00728537
RNU2-Gm12	0.893034	0.00727549	0.895664	0.0182975	0.885128	0.02602	0.864771	0.0221094	0.866777	0.0113133	0.875372	0.00748627	0.795049	0.0248023
RNU2-Gm19	0.853391	0.0349405	0.860681	0.0352154	0.880773	0.0248684	0.877936	0.0287844	0.904835	0.0326818	0.886016	0.0363029	0.866934	0.0348927
RNU2-Am25	0.929403	0.00397498	0.913105	0.0290086	0.938657	0.00723357	0.921928	0.0072217	0.918685	0.0239134	0.916008	0.0171688	0.901486	0.0335225
RNU2-Am30	0.960448	0.00845634	0.94312	0.0188241	0.906571	0.0280837	0.929139	0.00880059	0.903289	0.0126717	0.909012	0.0133601	0.89962	0.00845012
RNU2-Cm40	0.902256	0.00645112	0.909769	0.0139688	0.847492	0.0292675	0.897299	0.00916291	0.833966	0.0504133	0.855818	0.0125574	0.854266	0.0192688
RNU2-Um47	0.953049	0.00609603	0.947574	0.0118482	0.956328	0.00498673	0.947089	0.0141018	0.934996	0.00926646	0.923573	0.00519526	0.933932	0.0124225
RNU2-Cm61	0.850947	0.018662	0.873626	0.027549	0.871907	0.00968027	0.872517	0.00345678	0.926134	0.0191038	0.919978	0.00640675	0.891338	0.0102886
RNU4-Cm8	0.366923	0.0352637	0.550655	0.152009	0.737959	0.0457494	0.815325	0.0302552	0.849174	0.0148498	0.860851	0.0379504	0.888877	0.0300675
RNU4-Am65	0.968892	0.0150723	0.957181	0.0310177	0.973633	0.0125488	0.950725	0.0175962	0.97117	0.0131689	0.969742	0.0178143	0.983407	0.00763808
RNU5A-Gm37	0.950676	0.0127871	0.963687	0.006997	0.954108	0.0245185	0.96119	0.00675586	0.949074	0.025048	0.977437	0.00634194	0.970469	0.00559842
RNU5A-Um41	0.868002	0.0489064	0.8966	0.0172521	0.879133	0.0302021	0.865789	0.00424842	0.932153	0.0171287	0.956343	0.00904568	0.949766	0.0177418
RNU5A-Cm45	0.943922	0.0129076	0.971573	0.00730193	0.897566	0.0502195	0.961498	0.00782603	0.950925	0.02656	0.974581	0.00286426	0.984304	0.00167032
RNU6-Am47	0.939167	0.0191956	0.881721	0.0221796	0.951448	0.00658246	0.949942	0.0130603	0.949674	0.0165573	0.956865	0.027349	0.953507	0.00730961
RNU6-Am53	0.919873	0.0226725	0.908074	0.0102109	0.94103	0.00675036	0.952855	0.0263171	0.972165	0.00981624	0.981355	0.00481468	0.967989	0.0132371
RNU6-Gm54	0.849093	0.0373055	0.880451	0.0402267	0.927888	0.0289305	0.948998	0.018686	0.948979	0.0239224	0.97444	0.00984837	0.97017	0.0136699
RNU6-Cm60	0.91048	0.010676	0.890041	0.0514242	0.881351	0.0176933	0.925157	0.0228102	0.884739	0.0577096	0.955652	0.0109465	0.944312	0.0299977
RNU6-Cm62	0.837102	0.0333075	0.847735	0.0275055	0.944421	0.0199568	0.953201	0.010897	0.977714	0.00764106	0.980318	0.0128732	0.943474	0.0159195
RNU6-Cm63	0.774783	0.0226543	0.797586	0.0802333	0.820052	0.0417864	0.826958	0.0687717	0.865198	0.0405188	0.92042	0.0377557	0.891403	0.0531372
RNU6-Am70	0.885457	0.00554182	0.921014	0.0180243	0.958074	0.00263581	0.960887	0.00333146	0.972596	0.00899533	0.981833	0.00762453	0.975519	0.0045697
RNU6-Cm77	0.936539	0.00220872	0.897962	0.0377883	0.927745	0.0146915	0.895979	0.00283863	0.901555	0.0862238	0.970496	0.0144096	0.958727	0.0114951
RNU12-Am8	1	0	0.970986	0.0410313	1	0	1	0	1	0	1	0	0.888476	0.157719
RNU12-Gm18	0.9018	0.0694377	0.813439	0.224813	0.802632	0.279121	1	0	1	0	1	0	1	0
RNU12-Gm22	0.953775	0.065372	0.961612	0.0542884	0.946996	0.0749583	0.87234	0.180538	0.877551	0.173169	1	0	0.826129	0.129428
