# Supplementary material for: FUS regulates a subset of snoRNA expression and modulates the level of rRNA modifications
Source: Sci Rep. 2023 Feb 20;13:2974. doi: 10.1038/s41598-023-30068-2 (PMC9941101; doi:10.1038/s41598-023-30068-2)
Supplement: Supplementary file 4 — Supplementary Information 4. [file 41598_2023_30068_MOESM4_ESM.xlsx]

## Sheet: S4A-PsiScore_rRNA
Supplementary Table S4A. HydraPsiSeq results_rRNA
Position/snoRNA	HekWT1	HekWT2	HekWT3	Hek FUS KO1	HekFUS KO2	HekFUS KO3	SHSY5Y PROLI WT 1	SHSY5Y PROLI WT 2	SHSY5Y PROLI WT 3	SHSY5Y PROLI FUSKO 1	SHSY5Y PROLI FUSKO 2	SHSY5Y PROLI FUSKO 3	SHSY5Y DIFF WT 1	SHSY5Y DIFF WT 2	SHSY5Y DIFF WT 3	SHSY5Y DIFF FUSKO 1	SHSY5Y DIFF FUSKO 2	SHSY5Y DIFF FUSKO 3	SHSY5Y DIFF FUSR495X 1	SHSY5Y DIFF FUSR495X 2	SHSY5Y DIFF FUSR495X 3
18S-Psi34/SNORA50/SNORA76	0.936015	0.972531	0.958349	0.954828	0.949932	0.950605	0.968507	0.819103	0.955382	0.96373	0.948658	0.951025	0.958243	0.957958	0.974602	0.943142	0.955627	0.965783	0.927662	0.973259	0.946096
18S-Psi36/SNORA69/SNORA55	0.727116	0.803293	0.742492	0.767064	0.769597	0.758852	0.896866	0.771121	0.906719	0.869144	0.886126	0.868145	0.923992	0.903961	0.907018	0.919148	0.889982	0.9252	0.934563	0.951594	0.952194
18S-Psi93/SNORA75	0.991153	0.997228	0.99412	0.994685	0.991378	0.994726	0.99588	0.985969	0.995756	0.995135	0.995583	0.992058	0.996265	0.995318	0.994601	0.995089	0.99742	0.997271	0.993954	0.9979	0.995968
18S-Psi105/SNORA36A/B/SNORA50/SNORA75	0.983054	0.98806	0.984834	0.981266	0.985105	0.986518	0.985869	0.929799	0.985608	0.991957	0.982984	0.989822	0.985031	0.985808	0.990382	0.97913	0.9885	0.983765	0.975461	0.988662	0.979096
18S-Psi109/SNORA42/SNORA80	0.967991	0.982191	0.981854	0.981642	0.972572	0.983022	0.978788	0.914784	0.979095	0.987659	0.97835	0.982422	0.978323	0.983395	0.987691	0.972674	0.981407	0.986067	0.967567	0.977885	0.972398
18S-Psi119/SNORA66	0.911254	0.946066	0.935612	0.950837	0.925642	0.948319	0.910444	0.744714	0.907505	0.92614	0.909711	0.911206	0.928727	0.931138	0.936944	0.917151	0.9391	0.943961	0.912394	0.958345	0.935731
18S-Psi210/SNORA10	0.903156	0.905539	0.929605	0.931636	0.746038	0.931509	0.865608	0.58636	0.831105	0.786511	0.833613	0.859307	0.874315	0.859975	0.896188	0.8415	0.891686	0.901537	0.899577	0.939128	0.927197
18S-Psi218/SNORA31	0.971916	0.979728	0.982328	0.978906	0.977716	0.982189	0.984624	0.900539	0.986332	0.986999	0.975506	0.983469	0.984589	0.987641	0.988075	0.973121	0.986093	0.982139	0.958001	0.987987	0.980373
18S-Psi296/unknown	0.651913	0.658865	0.663668	0.635685	0.715904	0.708713	0.388406	0.310738	0.389975	0.455086	0.332907	0.42257	0.370328	0.371964	0.434139	0.290441	0.412189	0.353366	0.435222	0.446908	0.434252
18S-Psi406/SNORA71A/B/C/D	0.94983	0.952062	0.957999	0.960204	0.947931	0.970228	0.956061	0.900711	0.963355	0.968813	0.957472	0.961646	0.969394	0.975086	0.970831	0.970329	0.97841	0.97613	0.965264	0.987257	0.984738
18S-Psi572/SNORA42/SNORA80/B	0.921664	0.931057	0.910977	0.92135	0.906654	0.897607	0.936517	0.82642	0.93898	0.941643	0.904576	0.918164	0.93152	0.93796	0.927434	0.906369	0.916826	0.914341	0.917791	0.922905	0.926387
18S-Psi609/SNORA24	0.926103	0.925803	0.902012	0.928248	0.969422	0.94343	0.983214	0.95394	0.982278	0.98007	0.978151	0.976991	0.976328	0.981292	0.975953	0.978414	0.98337	0.981438	0.981416	0.989885	0.981728
18S-Psi649/SNORA46	0.958232	0.971147	0.965465	0.96487	0.958003	0.969399	0.967153	0.872548	0.966339	0.978268	0.970078	0.97187	0.970376	0.974586	0.980499	0.951562	0.971714	0.975334	0.949495	0.970234	0.958187
18S-Psi651/SNORA20	0.964906	0.980276	0.974312	0.974867	0.974358	0.979365	0.976786	0.883831	0.980224	0.985045	0.973542	0.976556	0.979822	0.981627	0.983085	0.962691	0.976911	0.978064	0.951083	0.975344	0.963396
18S-Psi681/unknown	0.326333	0.489962	0.391162	0.454626	-0.0556074	0.32139	0.825955	0.572025	0.815314	0.731827	0.750429	0.719631	0.830889	0.823687	0.818399	0.805841	0.762629	0.81959	0.811719	0.887856	0.879314
18S-Psi686/SNORA44	0.941458	0.935071	0.960345	0.951904	0.973783	0.976011	0.912942	0.853535	0.948869	0.972104	0.911776	0.935677	0.968289	0.939497	0.966897	0.946173	0.965112	0.951742	0.923402	0.94175	0.943651
18S-Psi801/SNORA25	0.991995	0.991536	0.992071	0.990699	0.990453	0.992374	0.991292	0.982752	0.991936	0.992814	0.991382	0.992949	0.99325	0.992645	0.992541	0.988878	0.994059	0.991506	0.991275	0.991316	0.992545
18S-Psi814/SNORA25/SNORA77	0.958702	0.972954	0.968527	0.974596	0.905276	0.969452	0.97572	0.890145	0.967792	0.981795	0.965685	0.96913	0.971576	0.974855	0.977052	0.964358	0.976546	0.977417	0.963817	0.97282	0.956775
18S-Psi815/SNORA28	0.926783	0.951361	0.949771	0.956872	0.871483	0.935409	0.959025	0.802106	0.951116	0.962092	0.941162	0.953477	0.953952	0.963632	0.962645	0.942942	0.962949	0.963941	0.925731	0.955249	0.922601
18S-Psi822/SNORA44	0.943042	0.971373	0.962708	0.959448	0.960834	0.957587	0.965721	0.844512	0.965142	0.96829	0.956399	0.966963	0.957889	0.969679	0.969717	0.94349	0.960392	0.971962	0.937122	0.963526	0.950512
18S-Psi863/SNORA24/SNORA19	0.955046	0.968616	0.963276	0.972904	0.93101	0.972838	0.97704	0.829973	0.975549	0.979808	0.970481	0.97295	0.977561	0.98022	0.982342	0.969618	0.978397	0.982324	0.942451	0.977671	0.963492
18S-Psi866/SNORA28	0.990419	0.991305	0.990328	0.991152	0.993753	0.997117	0.996241	0.964872	0.995411	0.997065	0.995093	0.997012	0.997347	0.99677	0.997377	0.994286	0.996943	0.997584	0.990371	0.997712	0.994916
18S-Psi897/SNORA44?	-0.306212	-0.363215	-0.322559	-0.311067	-0.409069	-0.324549	-0.134692	-0.18736	-0.175197	-0.303616	-0.19135	-0.202594	-0.053503	-0.0972934	-0.0919988	-0.0244626	0.0066251	-0.00182422	0.154323	0.152771	0.13715
18S-Psi918/unknown	0.630869	0.827179	0.664185	0.767919	0.693967	0.710186	0.890397	0.868818	0.893134	0.935272	0.88145	0.881801	0.87675	0.884508	0.874254	0.901397	0.887457	0.91061	0.906466	0.92312	0.932392
18S-Psi966/SNORA14A/B	0.958121	0.951074	0.962793	0.966299	0.872823	0.965362	0.975215	0.750584	0.972786	0.963007	0.969743	0.971464	0.972312	0.97697	0.980344	0.953643	0.98093	0.976248	0.933274	0.976039	0.968646
18S-Psi1004/SNORA60/SNORA57	0.836272	0.858558	0.841793	0.834286	0.913538	0.84476	0.952247	0.894914	0.954124	0.957827	0.94831	0.946203	0.95164	0.951903	0.956649	0.950397	0.956392	0.954089	0.94327	0.954613	0.951404
18S-Psi1045/SNORA24/24B?	0.901831	0.91013	0.897781	0.910834	0.832607	0.912857	0.988282	0.888005	0.98845	0.990082	0.985983	0.98779	0.987582	0.991506	0.990939	0.980141	0.98878	0.989185	0.971627	0.990331	0.986347
18S-Psi1046/unknown	-0.0222017	0.150121	0.0569187	0.284021	0.0721155	0.18649	0.893819	0.228937	0.861172	0.866343	0.836487	0.844747	0.866416	0.890897	0.886389	0.830006	0.857659	0.895578	0.725865	0.885256	0.852702
18S-Psi1056/SNORA8	0.884274	0.942006	0.922088	0.917314	0.949807	0.934482	0.906888	0.592762	0.901365	0.904342	0.893908	0.868158	0.884377	0.895654	0.924371	0.850633	0.881319	0.918564	0.789257	0.885275	0.873351
18S-Psi1081/SNORA8	0.834916	0.828624	0.77634	0.865512	0.964201	0.872002	0.916596	0.836078	0.87204	0.934587	0.885277	0.909633	0.925071	0.927512	0.954537	0.917989	0.946087	0.91453	0.933182	0.952748	0.96765
18S-Psi1136/SNORA60?	0.787752	0.760689	0.82294	0.808876	0.783372	0.800568	0.788334	0.762896	0.774553	0.77173	0.795216	0.811851	0.826502	0.841309	0.838934	0.803071	0.824056	0.829278	0.818067	0.831292	0.824529
18S-Psi1174/SNORA40	0.977743	0.989216	0.982365	0.986002	0.984383	0.985202	0.989213	0.930832	0.988267	0.992263	0.983827	0.986961	0.987984	0.98844	0.988513	0.980026	0.988294	0.988817	0.975756	0.99058	0.986807
18S-Psi1177/unknown	0.547848	0.606198	0.588231	0.633927	0.572713	0.567352	0.938788	0.609291	0.935494	0.93426	0.927524	0.922317	0.914937	0.926896	0.937314	0.901047	0.921855	0.934678	0.868472	0.939947	0.924082
18S-Psi1232/SNORA70?	0.953076	0.974497	0.962394	0.967296	0.939274	0.979687	0.978524	0.806497	0.976732	0.968466	0.950242	0.963108	0.967882	0.982513	0.977565	0.942787	0.972929	0.979163	0.938957	0.97619	0.96553
18S-Psi1238/SNORA5A/B/C	0.926514	0.944254	0.928526	0.959662	0.954456	0.952305	0.974153	0.860884	0.975951	0.977573	0.968371	0.981754	0.96705	0.976894	0.98069	0.951361	0.98371	0.973777	0.959834	0.97157	0.971546
18S-Psi1244/SNORA36A/B/C	0.97024	0.980371	0.970947	0.974458	0.989311	0.970572	0.967945	0.948411	0.969132	0.977553	0.972126	0.97229	0.976614	0.976424	0.978547	0.977003	0.978834	0.978741	0.979025	0.975023	0.975587
18S-m1acp3Y1248/SNORA13	0.494873	0.817678	0.603365	0.782868	0.84732	0.676762	0.711598	0.273096	0.671807	0.816799	0.661315	0.681005	0.721798	0.726572	0.725501	0.694624	0.736878	0.730042	0.666335	0.697065	0.504584
18S-Psim1326/unknown	0.798252	0.748316	0.834336	0.818704	0.674932	0.785684	0.792511	0.740438	0.815075	0.786723	0.799733	0.807715	0.718053	0.722182	0.759771	0.760282	0.766225	0.745411	0.748971	0.776191	0.744893
18S-Psi1347/SNORA4	0.9539	0.964771	0.962244	0.962447	0.965455	0.962215	0.966904	0.89937	0.971751	0.971809	0.965432	0.969154	0.966665	0.972568	0.972269	0.961179	0.970442	0.97009	0.954056	0.970227	0.962826
18S-Psi1367/SNORA15	0.981223	0.987927	0.987523	0.986856	0.979533	0.987314	0.987912	0.929249	0.987203	0.989719	0.984879	0.98719	0.986411	0.98867	0.990967	0.979203	0.988154	0.989148	0.975176	0.987461	0.981003
18S-Psi1445/SNORA67	0.781958	0.821229	0.795312	0.855619	0.786888	0.843374	0.843511	0.676795	0.856851	0.851738	0.836919	0.852868	0.858302	0.848893	0.867641	0.851943	0.878067	0.867989	0.833567	0.891434	0.879312
18S-Psi1625/SNORA5A/C	0.830774	0.852685	0.843524	0.905042	0.849061	0.905432	0.956138	0.796001	0.953303	0.948986	0.937827	0.944604	0.954958	0.967745	0.966217	0.94852	0.956681	0.964614	0.929853	0.9616	0.944023
18S-Psi1643/SNORA41	0.992725	0.988852	0.991412	0.992963	1	0.997188	0.992734	0.972969	0.983633	0.993116	0.990713	0.994672	0.991463	0.995054	0.994729	0.991291	0.992545	0.993993	0.988878	0.993707	0.993031
18S-Psi1692/SNORA70/B/C/D/E/F/G	0.9566	0.955819	0.95763	0.952917	0.952689	0.955548	0.955048	0.89766	0.955028	0.959506	0.94664	0.953316	0.95682	0.941397	0.948316	0.943884	0.954254	0.955467	0.942222	0.957128	0.950661
28S-Psi1536/unknown	0.601531	0.60578	0.622083	0.663899	0.570866	0.682601	0.443955	0.425896	0.471273	0.137195	0.430921	0.429023	0.590352	0.635014	0.645847	0.62831	0.588042	0.646497	0.642861	0.624368	0.646524
28S-Psi1582/SNORA7A/B	0.674488	0.711861	0.657099	0.731039	0.805198	0.774731	0.790635	0.623689	0.803016	0.863937	0.805655	0.824467	0.87834	0.891361	0.91262	0.908708	0.899808	0.917518	0.877725	0.923596	0.925626
28S-Psi1677/SNORA56	0.87934	0.934662	0.884114	0.913064	0.957318	0.937851	0.919045	0.677826	0.924682	0.950895	0.914392	0.920715	0.93289	0.92643	0.947474	0.923995	0.937147	0.94196	0.878884	0.934541	0.920548
28S-Psi1683/SNORA9	0.979714	0.988839	0.982925	0.979416	0.988638	0.986496	0.978465	0.868373	0.981831	0.987014	0.974174	0.986678	0.986648	0.988726	0.98897	0.975178	0.985721	0.985737	0.962866	0.989593	0.977923
28S-Psi1744/SNORA52	0.994955	0.99704	0.997158	0.997369	0.997005	0.998783	0.997596	0.975983	0.996789	0.998942	0.996411	0.9976	0.996473	0.997702	0.998126	0.996051	0.997619	0.998417	0.993127	0.997414	0.995947
28S-Psi1779/SNORA47	0.72247	0.751828	0.711279	0.89632	0.957269	0.910464	0.898959	0.85388	0.842158	0.931169	0.88312	0.91156	0.940504	0.929922	0.933472	0.944116	0.943668	0.961179	0.956411	0.955455	0.959283
28S-Psi1781/SNORA9?	0.972318	0.987079	0.978768	0.985084	0.974844	0.989338	0.985049	0.891237	0.981234	0.994824	0.982644	0.988338	0.975145	0.987813	0.995689	0.980786	0.98384	0.989618	0.972929	0.989241	0.983358
28S-Psi1782/SNORA9	0.98247	0.991022	0.991252	0.983557	0.980475	0.990237	0.989603	0.926754	0.985509	0.990937	0.98009	0.986446	0.986776	0.992705	0.996724	0.980514	0.988008	0.990285	0.972069	0.992959	0.982059
28S-Psi1792/SNORA7A/B	0.887374	0.902124	0.897857	0.919406	0.898917	0.906011	0.921167	0.855467	0.912761	0.927202	0.91243	0.911458	0.922107	0.916291	0.921617	0.919596	0.925474	0.931317	0.92056	0.924859	0.912645
28S-Psi1860/SNORA32	0.887082	0.88568	0.897334	0.925589	0.886926	0.945318	0.943216	0.804564	0.94132	0.940647	0.949753	0.938586	0.962052	0.966625	0.966835	0.945359	0.960532	0.967082	0.935059	0.97224	0.958181
28S-Psi1862/unknown	0.894346	0.921327	0.914827	0.91587	0.889467	0.909906	0.904766	0.761565	0.901303	0.901572	0.902426	0.891554	0.916389	0.912371	0.920023	0.908646	0.916164	0.917487	0.896543	0.919773	0.912571
28S-Psi2508/SNORA61	0.757253	0.743777	0.746393	0.776004	0.895547	0.737267	0.839982	0.778208	0.884943	0.913117	0.886505	0.884835	0.92335	0.912588	0.918632	0.948176	0.949013	0.939227	0.92504	0.961339	0.958871
28S-Psi2632/SNORA38?	0.928593	0.932033	0.940411	0.934388	0.934118	0.942564	0.95506	0.903268	0.958227	0.961813	0.948944	0.949	0.957785	0.954818	0.966247	0.94736	0.960628	0.951132	0.945826	0.965521	0.953312
28S-Psi2839/unknown	0.12819	0.221634	0.165058	0.285553	0.331132	0.253796	0.418061	0.337062	0.402573	0.479746	0.44898	0.428173	0.51321	0.509059	0.478014	0.550763	0.600008	0.56403	0.606461	0.619751	0.611304
28S-Psi2843/unknown	-4.36875	-4.38075	-4.48516	-4.12781	-4.72307	-4.43793	-3.8306	-3.68507	-4.05754	-4.23046	-3.94791	-4.24366	-3.61573	-4.03654	-4.07963	-3.67647	-3.414	-3.71409	-3.04761	-2.93819	-2.97221
28S-Psi3637/SNORA6	0.995865	0.998028	0.997475	0.996846	0.999125	0.997482	0.997412	0.982265	0.997104	0.99831	0.997481	0.998436	0.996485	0.99701	0.99774	0.995409	0.997921	0.997398	0.99457	0.998171	0.996418
28S-Psi3639/SNORA19	0.98712	0.993845	0.992942	0.99138	0.995903	0.992183	0.992588	0.956536	0.992442	0.994107	0.990847	0.992354	0.988553	0.992888	0.993677	0.987467	0.992498	0.992885	0.984804	0.99231	0.988052
28S-Psi3695/unknown	0.945831	0.96032	0.953044	0.960487	0.955719	0.958572	0.960468	0.854844	0.961146	0.967066	0.955669	0.956675	0.959451	0.962409	0.964213	0.947351	0.960242	0.962739	0.943224	0.962261	0.952378
28S-Psi3715/SNORA27	0.954244	0.967311	0.963464	0.958942	0.934205	0.971682	0.960214	0.799411	0.957406	0.958261	0.951833	0.951232	0.950803	0.962489	0.965455	0.943365	0.966478	0.968122	0.936855	0.960119	0.950216
28S-Psi3730/SNORA19	0.800574	0.866597	0.828666	0.856187	0.894844	0.834859	0.757221	0.49748	0.725729	0.703871	0.722306	0.722565	0.785093	0.788717	0.820592	0.78188	0.791914	0.794547	0.715384	0.768523	0.787307
28S-Psi3734/SNORA31	0.845753	0.864535	0.868984	0.916331	0.929007	0.922023	0.865365	0.73439	0.837584	0.827646	0.825691	0.837495	0.86459	0.875575	0.876537	0.839234	0.874373	0.87889	0.832282	0.861443	0.852153
28S-Psi3758/SNORA23	0.0270002	0.319788	0.180916	0.571082	0.0108565	0.652834	0.694278	-0.6679	0.666098	0.683096	0.593889	0.572134	0.602432	0.642769	0.711982	0.431366	0.539332	0.644038	0.183726	0.683068	0.528286
28S-Psi3762/SNORA74A/B	0.874205	0.896534	0.903657	0.883478	0.814715	0.901749	0.905652	0.571829	0.895092	0.926996	0.904051	0.904205	0.911886	0.921475	0.923957	0.852007	0.901813	0.92161	0.753931	0.884935	0.865763
28S-Psi3764/SNORA74A/B	0.869612	0.856433	0.838205	0.77849	0.918236	0.838926	0.882191	0.87269	0.882072	0.922396	0.873113	0.809428	0.801949	0.844581	0.913612	0.930162	0.904857	0.758907	0.873915	0.875766	0.876681
28S-Psi3768/unknown	0.904715	0.936969	0.905222	0.935887	0.92681	0.956082	0.941647	0.740447	0.959885	0.964692	0.95233	0.933031	0.96106	0.958726	0.970126	0.90409	0.954355	0.962025	0.916195	0.956626	0.950854
28S-Psi3770/unknown	0.971698	0.962616	0.95755	0.973868	0.959743	0.981976	0.979459	0.882427	0.982635	0.964204	0.980898	0.980086	0.975591	0.983851	0.981461	0.97895	0.982928	0.988599	0.95588	0.983409	0.974368
28S-Psim3818/SNORA48	0.984127	0.994934	0.990533	0.987708	0.983971	0.992623	0.989748	0.939315	0.992176	0.993687	0.991367	0.991339	0.990723	0.991913	0.994206	0.985834	0.992761	0.992442	0.974213	0.993302	0.987794
28S-Psi3822/SNORA54	0.702623	0.791033	0.668443	0.831399	0.873756	0.86294	0.897345	0.816733	0.900876	0.954069	0.940215	0.946783	0.940262	0.933798	0.947708	0.949224	0.970848	0.965234	0.949383	0.97346	0.963697
28S-Psi3844/SNORA58	0.924001	0.95266	0.935592	0.95646	0.886962	0.965577	0.966716	0.812712	0.961203	0.964316	0.958871	0.966081	0.955552	0.958963	0.973328	0.94326	0.966276	0.971023	0.936169	0.975986	0.957464
28S-Psi3851/SNORA62	0.93265	0.946767	0.941887	0.940847	0.96793	0.94751	0.957855	0.877723	0.95684	0.976944	0.954233	0.958674	0.953611	0.961938	0.958482	0.950705	0.970008	0.968948	0.945777	0.974146	0.95823
28S-Psi3853/SNORA8/SNORA62	0.875703	0.920682	0.902973	0.918285	0.945666	0.907623	0.933372	0.784222	0.932614	0.953901	0.93332	0.945407	0.925915	0.931726	0.939843	0.926706	0.945367	0.931393	0.909886	0.947516	0.920662
28S-Psi3884/unknown	0.346216	0.324637	0.303902	0.319874	0.428084	0.391786	-0.170688	-0.210618	-0.0728476	0.0319111	-0.180245	-0.137856	-0.0436479	-0.0389286	-0.0950604	-0.257022	0.0346791	-0.0866046	-0.148756	-0.0478453	-0.192741
28S-Psi3920/SNORA3	0.911191	0.943021	0.943888	0.944257	0.885096	0.952008	0.949075	0.609638	0.946754	0.952575	0.934617	0.943691	0.938378	0.952003	0.961843	0.904429	0.950423	0.951095	0.85349	0.951453	0.9325
28S-Psi3959/SNORA3	0.99503	0.995342	0.996752	0.995272	0.997814	0.995404	0.99769	0.974091	0.996728	0.999053	0.996597	0.998134	0.997005	0.997816	0.997544	0.995295	0.997603	0.998445	0.990143	0.996605	0.996747
28S-Psi4293/SNORA2A/B	0.973851	0.986347	0.980767	0.984053	0.97408	0.985284	0.988006	0.907356	0.985052	0.988529	0.985775	0.985357	0.983264	0.98679	0.989581	0.981168	0.985774	0.989228	0.971884	0.986745	0.983496
28S-Psi4296/unknown	0.759607	0.78532	0.758569	0.843821	0.799675	0.819877	0.862805	0.807089	0.87593	0.858199	0.87161	0.874587	0.877801	0.868351	0.869413	0.889351	0.905712	0.906196	0.902532	0.925375	0.914023
28S-Psi4299/SNORA34	0.976525	0.9782	0.975227	0.984139	0.971946	0.985508	0.98675	0.925928	0.988101	0.98741	0.988624	0.984486	0.985431	0.985829	0.989558	0.979977	0.988017	0.988	0.97755	0.987051	0.983039
28S-Psi4312/SNORA2A/B/SNORA34	0.844112	0.83467	0.868392	0.931378	0.877075	0.922254	0.891943	0.755984	0.892462	0.868296	0.883797	0.894623	0.908191	0.909461	0.906882	0.898749	0.916141	0.920232	0.89559	0.929227	0.925145
28S-Psi4353/unknown	0.968914	0.978828	0.972656	0.96659	0.966751	0.972962	0.970775	0.924334	0.975041	0.978105	0.97499	0.977588	0.969426	0.97028	0.971962	0.963842	0.973806	0.970822	0.958866	0.968615	0.965672
28S-Psi4361/SNORA23/SNORA78	0.884133	0.897387	0.899293	0.926563	0.905741	0.933183	0.928538	0.871811	0.933684	0.952633	0.936447	0.938853	0.936076	0.940767	0.94554	0.936159	0.952739	0.953426	0.937525	0.951725	0.93607
28S-Psi4403/SNORA65	0.97034	0.984884	0.980625	0.97905	0.974755	0.980211	0.98074	0.907646	0.984814	0.984669	0.981103	0.983426	0.9798	0.982726	0.987007	0.969533	0.98623	0.985276	0.965814	0.985681	0.986229
28S-Psi4420/SNORA63	0.558275	0.582567	0.550057	0.733028	0.729219	0.722364	0.921164	0.791869	0.908767	0.919938	0.910833	0.907803	0.917267	0.924099	0.931953	0.884426	0.934389	0.927452	0.898983	0.922367	0.915895
28S-Psi4423/SNORA68	0.966172	0.967254	0.96914	0.973826	0.960937	0.981995	0.98535	0.905939	0.986946	0.991388	0.983491	0.984121	0.989299	0.988366	0.9874	0.965338	0.989276	0.989812	0.965954	0.984007	0.977599
28S-Psi4431/SNORA21	0.985694	0.988501	0.988509	0.988864	0.989737	0.992845	0.988483	0.935523	0.991468	0.991798	0.987337	0.989923	0.987569	0.990211	0.992911	0.98144	0.990139	0.99202	0.978609	0.990357	0.988207
28S-Psi4442/SNORA16A	0.989371	0.993719	0.992524	0.99188	0.989296	0.992919	0.99399	0.953822	0.993099	0.995211	0.992466	0.992966	0.992154	0.993588	0.994634	0.987666	0.993628	0.99427	0.984645	0.993708	0.990395
28S-Psi4457/SNORA65	0.942179	0.974973	0.95909	0.96929	0.958201	0.970385	0.964019	0.839328	0.956907	0.971355	0.957256	0.957774	0.957644	0.967102	0.971378	0.955448	0.963651	0.962244	0.926662	0.958332	0.948011
28S-Psi4471/SNORA1	0.977748	0.987661	0.983963	0.973458	0.986139	0.98314	0.983919	0.915115	0.984943	0.989815	0.981315	0.98725	0.9834	0.984924	0.987693	0.972739	0.988001	0.988602	0.969467	0.985473	0.976482
28S-Psi4493/SNORA63D?	0.925626	0.918284	0.919123	0.911916	0.936201	0.936011	0.941604	0.931467	0.952056	0.952829	0.946573	0.948862	0.951314	0.95289	0.952848	0.949375	0.958022	0.951882	0.943022	0.954815	0.951583
28S-Psi4521/SNORA10	0.999009	0.999036	0.99953	0.999465	0.999352	0.999766	0.999869	0.99668	0.999794	0.999559	0.999868	0.999902	0.999833	0.999757	0.999728	0.99887	0.99983	0.999905	0.999392	0.999803	0.999579
28S-Psi4532/unknown	0.965717	0.970645	0.972944	0.966845	0.967735	0.973022	0.977276	0.877109	0.976028	0.984044	0.974199	0.97523	0.974567	0.979273	0.978516	0.972734	0.976287	0.979943	0.94988	0.97778	0.975337
28S-Psi4552/SNORA27/SNORA26	0.968018	0.975309	0.975808	0.970798	0.980375	0.981103	0.98978	0.956556	0.987	0.992966	0.986821	0.990303	0.983967	0.988523	0.991611	0.984433	0.990612	0.988155	0.97773	0.992453	0.983851
28S-Psi4576/SNORA40	0.755255	0.760591	0.744776	0.807526	0.821712	0.772867	0.776249	0.706973	0.745321	0.799882	0.802649	0.760013	0.82795	0.844043	0.831371	0.827386	0.837914	0.81591	0.862906	0.846069	0.84464
28S-Psi4579/unknown	0.38678	0.444077	0.394079	0.336459	0.331172	0.285936	0.768695	0.669209	0.749402	0.766071	0.771059	0.784304	0.779667	0.774388	0.777042	0.768569	0.798075	0.80746	0.864714	0.867137	0.873987
28S-Psi4628/SNORA17	0.890276	0.903401	0.900781	0.870321	0.866698	0.861097	0.906233	0.852678	0.910758	0.923931	0.916168	0.915609	0.903872	0.907906	0.915917	0.906813	0.910152	0.909744	0.912573	0.927884	0.922099
28S-Psi4636/SNORA81	0.111543	0.0401258	0.123204	0.10849	0.26998	0.17609	0.417563	0.389268	0.43951	0.43191	0.397225	0.445659	0.505098	0.512796	0.534035	0.394773	0.443915	0.425834	0.448272	0.452976	0.408524
28S-Psi4673/SNORA30/SNORA37	0.656894	0.649535	0.670905	0.791227	0.807957	0.780289	0.9004	0.713364	0.897719	0.925228	0.903681	0.907284	0.910804	0.907302	0.915669	0.906064	0.912865	0.920905	0.859289	0.913991	0.895268
28S-Psi4689/SNORA17	0.997108	0.998945	0.998033	0.996913	0.999609	0.998585	0.998317	0.988726	0.998818	0.999411	0.998582	0.999022	0.9981	0.998724	0.999081	0.997189	0.998725	0.998846	0.996828	0.998741	0.998042
28S-Psi4972/SNORA17	0.749012	0.759944	0.748161	0.751659	0.818521	0.75929	0.809151	0.684328	0.805187	0.873332	0.857453	0.856786	0.833226	0.818766	0.816558	0.848459	0.870575	0.858649	0.86422	0.881426	0.875029
28S-Psi4973/SNORA43	-0.741232	-0.561522	-0.83377	-0.632813	-0.351662	-0.673096	-0.554647	-0.380924	-0.708138	-0.455014	-0.572328	-0.769297	-0.993284	-1.09184	-1.0095	-0.663122	-1.13423	-1.06496	-0.652751	-0.933571	-0.764725
28S-Psi5001/SNORA22/SNORA33	0.598242	0.617494	0.576402	0.758564	0.767119	0.787752	0.720755	0.498455	0.663257	0.766926	0.790577	0.785566	0.735951	0.739067	0.7912	0.79655	0.766675	0.799468	0.756081	0.781126	0.786716
28S-Psi5010/SNORA22/SNORA64	0.986472	0.988614	0.98499	0.985928	0.998191	0.992092	0.984737	0.972942	0.986043	0.992467	0.986013	0.99001	0.990408	0.991124	0.992183	0.986709	0.992613	0.98956	0.990345	0.992832	0.992478
5.8S-Psi55/SNORA72	0.992996	0.991081	0.99292	0.990961	0.987977	0.996141	0.996445	0.965378	0.997464	0.998337	0.996706	0.997281	0.997637	0.99766	0.998205	0.995374	0.997701	0.997958	0.993302	0.997773	0.996458
5.8S-Psi69/SNORA69	0.985683	0.991035	0.988765	0.981633	0.984011	0.989606	0.987119	0.911348	0.989841	0.991602	0.986378	0.988859	0.987375	0.989837	0.991294	0.981202	0.988677	0.98979	0.971605	0.987385	0.981868

## Sheet: S4B-PsiScore_snRNA
Supplementary Table S4B. HydraPsiSeq results_snRNA
Position	Hek293T WT_PsiScore	SD	Hek293T_FUSKO_PsiScore	SD	T-TEST	SH-SY5Y_WT_Proli	SD	SH-SY5Y_FUSKO_Proli	SD	T-TEST	SH-SY5Y_WT_Diff	SD	SH-SY5Y_FUSKO_Diff	SD	T-TEST	SH-SY5Y_FUSR495X_Diff	SD	T-TEST
RNU2-Psi6	0.776436	0.0311405	0.777255	0.0291007	0.975039	0.599061	0.0703478	0.634796	0.0507133	0.51483	0.268286	0.0323154	0.265895	0.106156	0.972027	0.464825	0.0145541	0.000656773
RNU2-Psi7	0.856247	0.0265387	0.827935	0.0173916	0.197111	0.609522	0.0905489	0.686861	0.00394222	0.213488	0.497741	0.0115678	0.455093	0.0154253	0.0185987	0.542897	0.0358157	0.106258
RNU2-Psi15	0.974664	0.00339191	0.970775	0.00408799	0.27353	0.94974	0.0269617	0.967537	0.00492621	0.323649	0.948237	0.00482635	0.937504	0.0108108	0.191448	0.945054	0.00565556	0.499503
RNU2-Psi34	0.96592	0.00777505	0.944672	0.014006	0.0831811	0.896659	0.0593117	0.963106	0.0125499	0.130483	0.947166	0.0089805	0.933565	0.00956835	0.147069	0.912714	0.0145835	0.0252584
RNU2-Psi37	0	0	0	0	#DIV/0!	0	0	0	0	#DIV/0!	0	0	0	0	#DIV/0!	0	0	#DIV/0!
RNU2-Psi39	0.756	0.091368	0.565855	0.165908	0.157052	0.524822	0.234183	0.347619	0.257862	0.42801	0.13227	0.229098	0.0773603	0.0675194	0.710822	0.367662	0.196919	0.248468
RNU2-Psi41	0.592738	0.193304	0.731902	0.0399462	0.289086	0.570294	0.335615	0.153031	0.265058	0.166305	0.494948	0.204524	0.435886	0.377634	0.823428	0.506392	0.129195	0.938638
RNU2-Psi43	0	0	0.216724	0.375377	0.373901	0.506207	0.118138	0.224575	0.388975	0.29637	0.714161	0.0922926	0.481079	0.429604	0.41021	0.648339	0.142379	0.538453
RNU2-Psi44	0.858368	0.0567387	0.791528	0.0389557	0.167842	0.487076	0.104299	0.761882	0.0948906	0.0278987	0.600592	0.334019	0.476449	0.45457	0.722451	0.677839	0.0450518	0.71166
RNU2-Psi54	0.925194	0.0083943	0.923344	0.00952672	0.813205	0.868609	0.0744429	0.921165	0.000881111	0.288548	0.89462	0.00921462	0.870996	0.0364209	0.337304	0.869018	0.0159643	0.0738948
RNU2-Psi58	0.95794	0.00481313	0.951746	0.0117515	0.445773	0.900581	0.0521646	0.948953	0.00653869	0.186242	0.913253	0.015663	0.903957	0.0210846	0.572998	0.894567	0.0117788	0.173985
RNU2-Psi60	0.785484	0.0174152	0.838873	0.0330856	0.0687066	0.825127	0.0147034	0.812757	0.0188441	0.420704	0.899192	0.00744712	0.898785	0.00674894	0.947456	0.856596	0.0114584	0.00569675
RNU2-Psi89	0.960095	0.00334452	0.960377	0.0103254	0.966179	0.925686	0.0470743	0.950566	0.0103467	0.421807	0.975339	0.00466549	0.963305	0.00873565	0.103105	0.950217	0.0151741	0.0518544
RNU2-Psi91	0.383684	0.0821919	0.583188	0.0416713	0.0199507	0.694079	0.0326834	0.675292	0.0200951	0.444122	0.870534	0.0129233	0.89366	0.00863366	0.0615098	0.824245	0.00285817	0.00374875
RNU4-Psi4	0.952576	0.0347122	0.60395	0.527882	0.317386	0.850102	0.123708	0.950469	0.0368929	0.249339	0.956741	0.00290245	0.9914	0.0102736	0.00491803	0.981141	0.0143989	0.0451367
RNU4-Psi59	0.363147	0.332901	0.232826	0.205266	0.594764	0.297002	0.071217	0.276035	0.239462	0.891458	0.422389	0.0974545	0.337071	0.0875944	0.322488	0.487722	0.0727108	0.404709
RNU4-Psi72	0.934884	0.0318942	0.939712	0.0157115	0.825628	0.906699	0.00778684	0.910903	0.0231292	0.780237	0.91418	0.032339	0.921458	0.0102815	0.729099	0.928462	0.0107019	0.507921
RNU4-Psi79	0.282217	0.488814	0.857456	0.078916	0.114507	0.743587	0.234202	0.939464	0.00568979	0.221137	0.639707	0.55539	0.943972	0.0234039	0.39679	0.937311	0.0335947	0.406664
RNU4ATAC-Psi12	0	0	0.246221	0.426467	0.373901	0.35697	0.317949	0.433528	0.409625	0.810776	0.524588	0.293298	0.653987	0.34041	0.644109	0.530622	0.0316322	0.973436
RNU5A-Psi11	0	0	0.180437	0.0982259	0.0334805	0.139192	0.0966133	0.141857	0.158374	0.98134	0.318038	0.0595593	0.32318	0.0179136	0.893056	0.474523	0.023444	0.0133219
RNU5A-Psi43	0.91463	0.0132492	0.928958	0.0105619	0.216875	0.897267	0.0770687	0.94287	0.0112287	0.367857	0.951075	0.00456347	0.947867	0.0110069	0.665261	0.939519	0.0110541	0.169528
RNU5A-Psi46	0.897251	0.0066265	0.927067	0.013504	0.026457	0.890937	0.0340272	0.909046	0.00837159	0.421327	0.925248	0.00526934	0.911214	0.00339909	0.0178977	0.924558	0.007388	0.901607
RNU5A-Psi53	0.507968	0.039826	0.755113	0.0164299	0.000576109	0.767592	0.0955927	0.733004	0.0296008	0.581653	0.878118	0.00268832	0.860381	0.0042287	0.00358654	0.872967	0.00982047	0.430405
RNU6-Psi9	0.842854	0.0201641	0.894973	0.0115574	0.0177796	0.917973	0.0336634	0.949951	0.00847829	0.185835	0.966293	0.00299052	0.976685	0.00358762	0.0182424	0.957742	0.00931674	0.2047
RNU6-Psi31	0.871071	0.0142799	0.853204	0.0220601	0.304227	0.763663	0.209453	0.890843	0.0267493	0.35574	0.900821	0.0579911	0.932284	0.00701147	0.403669	0.813651	0.0728991	0.180373
RNU6-Psi40	0.0502185	0.086981	0.46463	0.22305	0.0400158	0.781645	0.0582538	0.752163	0.0852397	0.646822	0.800449	0.0806445	0.889094	0.0773854	0.241488	0.839725	0.0499118	0.512852
RNU6-Psi86	0.729442	0.186309	0.669854	0.0783254	0.636467	0.728831	0.288761	0.26626	0.461175	0.21488	0.300641	0.520726	0.624195	0.541959	0.497315	0.839908	0.0873955	0.15162
RNU11-Psi99	0.374077	0.416587	0.0949149	0.0944157	0.320909	0.388101	0.187077	0.392306	0.382703	0.987176	0.443223	0.208603	0.337282	0.286721	0.632107	0.288722	0.434948	0.608622
RNU12-Psi18	0.82833	0.0560003	0.735967	0.17095	0.424083	0.813678	0.0891009	0.820963	0.116573	0.935596	0.66677	0.208997	0.792676	0.0075252	0.355929	0.48454	0.448175	0.55801
